# Supplementary material for: Using smart speakers to contactlessly monitor heart rhythms
Source: Commun Biol. 2021 Mar 9;4:319. doi: 10.1038/s42003-021-01824-9 (PMC7943557; doi:10.1038/s42003-021-01824-9)
Supplement: Supplementary file 4 — Supplementary Data 1 [file 42003_2021_1824_MOESM4_ESM.txt]

# This file shows the groundtruth data as well as our measured data for heart rate and R-R intervals among healthy participants. The first part is heart rates, and the second part is R-R intervals.
# groundtruth measured (BPM)
83.0	83.0
69.0	69.0
68.0	74.0
70.0	71.0
72.0	74.0
73.0	72.0
81.0	75.0
69.0	72.0
84.0	81.0
78.0	77.0
79.0	78.0
78.0	77.0
67.0	68.0
65.0	70.0
69.0	67.0
86.0	90.0
86.0	91.0
87.0	88.0
59.0	63.0
73.0	75.0
83.0	81.0
83.0	80.0
83.0	78.0
81.0	88.0
55.0	56.0
70.0	71.0
82.0	83.0
72.0	72.0
70.0	70.0
71.0	71.0
72.0	72.0
73.0	73.0
57.0	57.0
86.0	86.0
85.0	84.0
79.0	79.0
77.0	78.0
79.0	81.0
69.0	67.0
64.0	65.0
69.0	69.0
85.0	84.0
86.0	86.0
86.0	86.0
60.0	61.0
94.0	92.0
87.0	88.0
93.0	93.0
96.0	95.0
90.0	90.0
96.0	101.0
105.0	102.0
88.0	87.0
72.0	72.0
71.0	72.0
71.0	71.0
72.0	73.0
74.0	75.0
85.0	85.0
84.0	84.0
83.0	84.0
78.0	77.0
77.0	79.0
80.0	80.0
66.0	65.0
65.0	64.0
69.0	68.0
86.0	87.0
87.0	86.0
87.0	87.0
61.0	60.0
94.0	94.0
90.0	91.0
97.0	94.0
97.0	98.0
92.0	93.0
87.0	89.0
57.0	58.0
85.0	85.0
73.0	74.0
71.0	71.0
71.0	71.0
73.0	73.0
72.0	72.0
83.0	87.0
85.0	83.0
86.0	88.0
79.0	81.0
79.0	80.0
79.0	82.0
68.0	64.0
65.0	66.0
69.0	72.0
86.0	86.0
87.0	86.0
85.0	84.0
61.0	61.0
95.0	97.0
81.0	81.0
88.0	88.0
101.0	95.0
100.0	97.0
81.0	80.0
62.0	62.0
83.0	82.0
73.0	74.0
71.0	71.0
71.0	71.0
74.0	74.0
75.0	76.0
84.0	85.0
87.0	88.0
81.0	84.0
78.0	81.0
78.0	79.0
77.0	79.0
68.0	66.0
65.0	65.0
69.0	66.0
86.0	86.0
87.0	88.0
87.0	86.0
61.0	61.0
81.0	83.0
86.0	85.0
86.0	87.0
98.0	97.0
98.0	96.0
81.0	81.0
54.0	58.0
85.0	83.0
71.0	71.0
72.0	76.0
72.0	73.0
73.0	73.0
73.0	71.0
82.0	81.0
86.0	86.0
84.0	82.0
77.0	74.0
80.0	80.0
78.0	76.0
67.0	72.0
65.0	67.0
69.0	68.0
87.0	86.0
86.0	84.0
87.0	84.0
61.0	61.0
95.0	95.0
104.0	103.0
104.0	103.0
106.0	102.0
105.0	103.0
105.0	102.0
56.0	59.0
# groundtruth measured (s)
0.816	0.79
0.990	1.04
0.991	1.04
0.870	0.85
0.782	0.80
0.801	0.81
0.779	0.81
0.675	0.72
0.820	0.81
0.769	0.75
0.753	0.79
0.830	0.84
0.814	0.80
0.915	0.91
0.893	0.86
0.640	0.65
0.636	0.64
0.634	0.58
1.015	1.02
0.893	0.83
0.820	0.80
0.574	0.62
0.743	0.69
0.811	0.92
1.166	1.12
0.819	0.84
1.006	0.92
0.878	0.88
0.847	0.82
0.820	0.79
0.849	0.84
0.725	0.62
0.679	0.63
0.745	0.81
0.781	0.76
0.762	0.75
0.718	0.71
0.907	0.90
0.890	0.92
0.874	0.90
0.694	0.69
0.697	0.73
0.776	0.81
1.015	1.01
0.806	0.87
0.861	0.95
0.571	0.54
0.732	0.73
0.787	0.71
1.217	1.21
0.829	0.79
1.009	1.03
0.826	0.73
0.878	0.96
0.810	0.84
0.850	0.85
0.728	0.79
0.755	0.82
0.679	0.62
0.809	0.83
0.689	0.69
0.727	0.76
0.923	0.95
0.905	0.91
0.901	0.94
0.733	0.78
0.721	0.70
0.572	0.64
1.014	1.03
0.769	0.73
0.879	0.78
0.562	0.57
0.726	0.83
0.731	0.81
1.280	1.22
0.848	0.82
0.972	0.95
0.856	0.81
0.852	0.79
0.818	0.80
0.790	0.80
0.879	0.84
0.792	0.82
0.793	0.83
0.779	0.79
0.711	0.68
0.791	0.79
0.892	0.92
0.915	0.87
0.911	0.90
0.685	0.63
0.671	0.67
0.791	0.84
1.028	1.05
0.924	0.91
0.841	0.85
0.573	0.53
0.723	0.72
0.709	0.68
1.291	1.21
0.825	0.84
0.992	1.02
0.946	1.04
0.845	0.93
0.797	0.80
0.844	0.86
0.770	0.88
0.791	0.74
0.816	0.77
0.802	0.79
0.841	0.81
0.806	0.76
0.950	0.95
0.895	0.90
0.850	0.80
0.696	0.74
0.624	0.58
0.741	0.61
0.999	0.94
0.949	0.95
0.757	0.76
0.576	0.59
0.733	0.76
0.701	0.41
1.291	1.22
0.784	0.79
0.961	0.99
0.858	0.82
0.853	0.74
0.805	0.79
0.752	0.75
0.761	0.74
0.769	0.72
0.794	0.79
0.870	0.93
0.812	0.91
0.764	0.75
0.910	0.89
0.918	0.93
0.897	1.00
0.656	0.58
0.666	0.64
0.637	0.64
1.007	1.02
0.921	0.97
0.738	0.81
0.570	0.56
0.744	0.65
0.719	1.06
1.214	1.22
0.826	0.83
0.956	0.98
0.890	0.92
0.841	0.91
0.857	0.84
0.801	0.82
0.664	0.62
0.859	0.85
0.779	0.80
0.787	0.76
0.831	0.75
0.784	0.84
0.812	0.84
0.904	0.87
0.893	0.86
0.712	0.78
0.624	0.65
0.602	0.59
1.024	1.01
0.881	0.90
0.768	0.65
0.563	0.60
0.741	0.76
0.825	0.68
1.169	1.14
0.828	0.83
0.967	0.90
0.899	0.85
0.871	0.85
0.779	0.78
0.831	0.79
0.794	0.82
0.851	0.84
0.773	0.77
0.766	0.73
0.869	0.89
0.891	0.85
0.878	0.78
0.956	1.04
0.871	0.80
0.707	0.67
0.657	0.63
0.699	0.79
1.027	1.06
0.834	0.81
0.824	0.91
0.575	0.54
0.741	0.44
0.958	0.92
1.234	1.18
0.802	0.83
0.956	0.93
0.917	0.99
0.845	0.85
0.820	0.85
0.831	0.86
0.723	0.79
0.683	0.61
0.744	0.74
0.796	0.81
0.702	0.67
0.874	0.89
0.927	0.98
0.948	0.87
0.870	0.96
0.633	0.67
0.730	0.79
0.671	0.60
1.011	0.92
0.882	0.85
0.837	0.87
0.577	0.60
0.740	0.84
0.982	1.10
1.262	1.21
0.835	0.84
1.014	0.99
0.871	0.82
0.849	0.80
0.794	0.78
0.708	0.67
0.786	0.71
0.862	1.01
0.754	0.81
0.799	0.77
0.778	0.75
0.813	0.81
0.897	0.90
0.934	0.94
0.876	0.84
0.693	0.67
0.654	0.60
0.702	0.67
1.017	1.08
0.911	0.91
0.806	0.73
0.569	0.62
0.747	0.76
0.958	0.78
1.293	1.25
0.840	0.83
0.980	1.00
0.878	0.81
0.870	0.93
0.814	0.85
0.748	0.73
0.726	0.68
0.854	0.79
0.752	0.78
0.864	0.90
0.770	0.85
0.821	0.83
0.837	0.87
0.932	0.95
0.848	0.85
0.683	0.73
0.612	0.66
0.729	0.75
1.016	1.00
0.864	0.97
0.827	0.83
0.565	0.51
0.744	0.67
0.918	1.01
1.282	1.19
0.843	0.79
1.016	1.02
0.885	0.98
0.832	0.79
0.786	0.79
0.778	0.84
0.797	0.82
0.783	0.79
0.739	0.66
0.744	0.72
0.814	0.76
0.730	0.72
0.969	0.92
0.891	0.88
0.834	0.77
0.647	0.58
0.694	0.69
0.666	0.65
1.015	1.06
0.898	0.83
0.927	0.93
0.577	0.50
0.743	0.80
0.871	0.94
1.294	1.21
0.791	0.81
0.993	0.99
0.830	0.77
0.843	0.87
0.830	0.81
0.769	0.74
0.789	0.80
0.742	0.74
0.798	0.78
0.816	0.83
0.837	0.87
0.839	0.93
1.002	0.96
0.933	0.92
0.811	0.87
0.748	0.70
0.706	0.74
0.684	0.74
1.024	1.06
0.931	0.89
0.918	0.97
0.572	0.63
0.749	0.66
0.839	0.82
1.259	1.22
0.851	0.84
1.021	1.06
0.915	1.02
0.881	0.85
0.836	0.88
0.791	0.78
0.722	0.70
0.727	0.78
0.781	0.80
0.733	0.72
0.654	0.63
0.778	0.69
0.911	0.99
0.913	0.99
0.906	0.89
0.648	0.69
0.700	0.67
0.657	0.69
1.014	0.98
0.889	0.94
0.813	0.54
0.566	0.48
0.751	0.80
0.816	0.85
1.202	1.13
0.785	0.82
0.954	0.96
0.819	0.83
0.856	0.87
0.821	0.77
0.681	0.68
0.810	0.86
0.710	0.63
0.784	0.80
0.754	0.75
0.822	0.83
0.767	0.75
0.811	0.77
0.891	0.74
0.891	0.92
0.687	0.71
0.693	0.71
0.735	0.70
1.018	1.04
0.870	0.90
0.821	0.80
0.579	0.72
0.749	0.70
0.807	0.74
1.246	1.21
0.822	0.83
0.957	0.98
0.948	0.93
0.880	0.94
0.781	0.77
0.815	0.80
0.782	0.74
0.785	0.80
0.726	0.77
0.724	0.72
0.737	0.77
0.804	0.85
0.851	0.85
0.921	1.03
0.854	0.77
0.699	0.69
0.639	0.64
0.693	0.74
1.024	1.03
0.940	0.96
0.873	0.89
0.577	0.51
0.762	0.83
0.782	0.85
1.294	1.22
0.842	0.84
0.954	0.90
0.796	0.78
0.786	0.71
0.845	0.88
0.835	0.83
0.771	0.81
0.895	0.97
0.779	0.77
0.776	0.81
0.754	0.79
0.857	0.83
0.859	0.86
0.906	0.86
0.864	0.94
0.663	0.58
0.687	0.65
0.681	0.59
1.011	0.95
0.921	0.86
0.862	0.91
0.568	0.62
0.767	0.68
0.801	0.75
1.338	1.24
0.833	0.84
0.971	0.94
0.850	0.84
0.905	1.00
0.883	0.88
0.765	0.81
0.671	0.63
0.763	0.66
0.757	0.72
0.713	0.77
0.749	0.64
0.887	0.91
0.968	0.98
0.869	0.90
0.873	0.84
0.698	0.79
0.696	0.74
0.747	0.81
1.022	1.09
0.880	0.92
0.778	0.77
0.579	0.56
0.759	0.80
0.830	0.86
1.359	1.23
0.801	0.84
1.015	1.06
0.807	0.74
0.831	0.75
0.795	0.82
0.870	0.84
0.678	0.75
0.804	0.85
0.822	0.83
0.740	0.72
0.789	0.87
0.862	0.84
0.895	0.90
0.898	0.90
0.873	0.93
0.714	0.72
0.741	0.72
0.626	0.58
1.013	1.00
0.825	0.77
0.744	0.68
0.578	0.57
0.753	0.81
0.871	0.84
1.348	1.22
0.804	0.83
0.963	0.98
0.930	0.97
0.834	0.82
0.833	0.86
0.748	0.75
0.648	0.58
0.732	0.75
0.757	0.74
0.783	0.75
0.825	0.80
0.853	0.85
0.803	0.76
0.963	0.98
0.860	0.84
0.680	0.72
0.752	0.72
0.623	0.57
1.019	1.04
0.839	0.85
0.780	0.87
0.569	0.49
0.753	0.70
0.884	0.83
1.298	1.22
0.790	0.79
0.965	0.95
0.904	0.81
0.853	0.90
0.829	0.77
0.802	0.81
0.757	0.70
0.754	0.75
0.841	0.86
0.882	0.88
0.815	0.78
0.741	0.71
0.951	1.02
0.954	0.93
0.890	0.89
0.714	0.67
0.604	0.62
0.711	0.78
1.017	1.03
0.958	0.99
0.889	0.83
0.580	0.66
0.762	0.84
0.810	0.85
1.208	1.21
0.831	0.82
0.956	0.92
0.874	0.97
0.884	0.91
0.805	0.78
0.845	0.85
0.787	0.84
0.741	0.78
0.729	0.71
0.811	0.83
0.835	0.85
0.825	0.89
0.968	0.97
0.892	0.88
0.899	0.82
0.655	0.70
0.725	0.72
0.757	0.80
1.029	0.93
0.920	0.87
0.929	0.92
0.580	0.58
0.748	0.70
0.772	0.86
1.242	1.16
0.787	0.84
0.989	1.05
0.878	0.86
0.796	0.82
0.775	0.77
0.812	0.83
0.818	0.79
0.771	0.79
0.746	0.73
0.841	0.82
0.712	0.77
0.749	0.69
0.894	0.80
0.963	0.95
0.830	0.89
0.657	0.59
0.628	0.65
0.632	0.56
1.018	1.06
0.883	0.88
0.832	0.90
0.571	0.70
0.747	0.71
0.769	0.59
1.275	1.22
0.790	0.83
1.013	0.97
0.888	0.90
0.943	0.91
0.791	0.81
0.809	0.81
0.752	0.75
0.840	0.77
0.760	0.77
0.812	0.76
0.789	0.78
0.709	0.77
0.869	1.01
0.941	0.94
0.893	0.93
0.679	0.74
0.630	0.59
0.733	0.74
1.010	1.11
0.825	0.83
0.815	0.78
0.580	0.44
0.742	0.77
0.788	0.93
1.304	1.22
0.809	0.81
1.026	1.07
0.850	0.89
0.905	0.89
0.840	0.85
0.796	0.76
0.763	0.82
0.733	0.76
0.799	0.84
0.839	0.86
0.809	0.79
0.737	0.67
0.940	0.85
0.911	0.98
0.868	0.84
0.682	0.65
0.752	0.77
0.778	0.84
1.014	0.97
0.839	0.83
0.871	0.86
0.583	0.51
0.734	0.76
0.853	0.77
1.310	1.24
0.819	0.80
0.983	0.92
0.889	0.87
0.807	0.82
0.820	0.84
0.796	0.78
0.714	0.72
0.778	0.78
0.793	0.75
0.886	0.94
0.745	0.76
0.766	0.85
0.839	0.80
0.902	0.91
0.855	0.88
0.661	0.63
0.749	0.76
0.633	0.56
1.030	1.02
0.951	0.96
0.883	0.91
0.576	0.70
0.731	0.69
0.932	0.98
1.300	1.20
0.853	0.83
1.028	1.04
0.872	0.81
0.858	0.81
0.846	0.83
0.785	0.83
0.828	0.80
0.803	0.78
0.741	0.75
0.764	0.75
0.791	0.81
0.734	0.74
0.897	0.93
0.929	0.84
0.923	0.89
0.695	0.73
0.730	0.72
0.659	0.67
1.021	0.98
0.938	0.87
0.787	0.82
0.571	0.55
0.731	0.74
0.968	0.86
1.245	1.22
0.815	0.79
0.997	1.00
0.839	0.83
0.858	0.87
0.851	0.87
0.753	0.73
0.804	0.84
0.864	0.85
0.761	0.79
0.772	0.76
0.812	0.73
0.841	0.83
0.875	0.88
0.929	1.00
0.894	0.93
0.652	0.56
0.780	0.75
0.695	0.74
1.008	1.00
0.889	1.02
0.730	0.66
0.585	0.64
0.742	0.84
0.939	0.91
1.259	1.21
0.843	0.78
0.973	1.01
0.877	0.93
0.808	0.84
0.813	0.81
0.815	0.83
0.807	0.78
0.702	0.68
0.757	0.76
0.803	0.79
0.794	0.80
0.764	0.74
0.956	0.98
0.909	0.86
0.882	0.77
0.764	0.73
0.744	0.76
0.668	0.62
1.029	1.02
0.883	0.87
0.726	0.74
0.584	0.53
0.733	0.70
0.900	0.99
1.300	1.22
0.788	0.85
0.977	0.96
0.830	0.81
0.878	0.79
0.848	0.80
0.778	0.73
0.724	0.71
0.815	0.85
0.807	0.80
0.831	0.83
0.797	0.82
0.774	0.74
0.924	0.94
0.924	0.93
0.819	0.88
0.714	0.73
0.826	0.81
0.673	0.67
1.018	1.04
0.909	0.93
0.763	0.82
0.577	0.50
0.733	0.64
0.858	0.98
1.317	1.23
0.841	0.80
1.015	0.99
0.885	0.93
0.818	0.86
0.819	0.87
0.788	0.78
0.798	0.74
0.751	0.77
0.769	0.76
0.835	0.87
0.839	0.86
0.724	0.74
0.843	0.77
0.860	0.91
0.826	0.85
0.661	0.70
0.696	0.71
0.756	0.76
1.023	1.02
0.884	0.88
0.927	0.94
0.573	0.64
0.732	0.77
0.818	0.79
1.310	1.22
0.786	0.84
0.963	0.97
0.853	0.82
0.823	0.88
0.779	0.79
0.865	0.86
0.758	0.84
0.731	0.84
0.721	0.73
0.699	0.68
0.756	0.73
0.806	0.84
0.901	0.91
0.973	0.90
0.905	0.90
0.657	0.68
0.718	0.77
0.658	0.68
1.030	1.06
0.838	0.78
0.967	0.80
0.585	0.63
0.740	0.82
0.753	0.64
1.295	1.23
0.801	0.80
0.978	1.01
0.802	0.80
0.855	0.84
0.817	0.83
0.879	1.04
0.774	0.79
0.712	0.58
0.866	0.86
0.714	0.71
0.793	0.81
0.724	0.67
0.911	0.93
0.944	0.96
0.944	0.90
0.690	0.60
0.652	0.63
0.739	0.69
1.016	1.00
0.904	0.93
0.848	0.94
0.580	0.58
0.739	0.64
0.722	0.77
1.219	1.17
0.815	0.84
1.024	1.00
0.895	0.86
0.866	0.79
0.808	0.79
0.800	0.79
0.754	0.71
0.757	0.77
0.776	0.72
0.742	0.73
0.853	0.87
0.791	0.78
0.856	0.88
0.944	0.98
0.878	0.89
0.686	0.78
0.719	0.74
0.714	0.75
1.002	1.03
0.993	0.99
0.786	0.73
0.575	0.53
0.740	0.81
0.706	0.66
1.232	1.19
0.834	0.81
1.005	1.02
0.862	0.89
0.844	0.79
0.791	0.82
0.783	0.80
0.785	0.78
0.854	0.84
0.855	0.94
0.859	0.88
0.810	0.84
0.765	0.73
0.831	0.79
0.929	0.91
0.894	0.94
0.743	0.71
0.759	0.76
0.811	0.89
1.016	0.95
0.933	1.00
0.805	0.86
0.586	0.57
0.740	0.68
0.716	0.78
1.294	1.23
0.818	0.82
0.976	1.00
0.783	0.71
0.869	0.98
0.786	0.74
0.887	0.89
0.721	0.77
0.774	0.73
0.658	0.58
0.653	0.66
0.771	0.79
0.819	0.90
0.876	0.89
0.906	0.88
0.875	0.82
0.706	0.77
0.630	0.60
0.698	0.65
1.010	1.01
0.895	0.85
0.814	0.82
0.586	0.57
0.743	0.73
0.789	0.72
1.293	1.22
0.789	0.82
1.018	0.96
0.904	0.98
0.791	0.81
0.884	0.88
0.838	0.81
0.777	0.74
0.720	0.74
0.790	0.82
0.896	0.87
0.805	0.78
0.798	0.77
0.833	0.83
0.910	0.93
0.852	0.86
0.662	0.67
0.670	0.68
0.757	0.74
1.013	1.08
0.953	0.91
0.783	0.73
0.578	0.51
0.750	0.84
0.914	0.89
1.230	1.22
0.840	0.81
1.025	1.06
0.897	0.90
0.854	0.81
0.777	0.78
0.777	0.82
0.757	0.74
0.674	0.75
0.781	0.76
0.842	0.84
0.830	0.83
0.747	0.77
0.866	0.90
0.941	0.94
0.839	0.85
0.670	0.64
0.679	0.64
0.652	0.65
1.014	0.98
0.947	0.98
0.736	0.74
0.577	0.69
0.745	0.67
1.040	1.05
1.223	1.17
0.806	0.81
0.973	0.98
0.835	0.81
0.826	0.82
0.822	0.82
0.804	0.79
0.780	0.74
0.682	0.61
0.821	0.91
0.773	0.81
0.673	0.61
0.819	0.81
0.791	0.77
0.922	0.88
0.844	0.88
0.744	0.74
0.626	0.63
0.659	0.73
1.032	1.04
0.921	0.97
0.727	0.77
0.589	0.53
0.742	0.69
0.966	0.98
1.263	1.11
0.814	0.81
1.006	1.00
0.812	0.88
0.846	0.84
0.823	0.83
0.799	0.79
0.774	0.82
0.813	0.78
0.704	0.62
0.769	0.74
0.701	0.77
0.773	0.83
0.859	0.91
0.934	0.95
0.878	0.87
0.691	0.65
0.614	0.66
0.610	0.62
1.018	1.07
0.860	0.78
0.759	0.78
0.583	0.56
0.733	0.75
0.943	0.86
1.282	1.24
0.820	0.82
1.009	1.02
0.900	0.87
0.871	0.91
0.820	0.79
0.829	0.81
0.703	0.72
0.757	0.86
0.731	0.83
0.814	0.82
0.773	0.75
0.639	0.59
0.907	0.89
0.982	1.04
0.862	0.87
0.691	0.71
0.695	0.65
0.688	0.58
1.018	0.96
0.950	1.05
0.839	0.77
0.577	0.68
0.738	0.73
0.907	0.98
1.244	1.21
0.849	0.80
0.980	1.01
0.867	0.81
0.875	0.89
0.781	0.84
0.664	0.68
0.696	0.68
0.821	0.75
0.672	0.63
0.783	0.82
0.739	0.73
0.799	0.86
0.840	0.80
0.899	0.84
0.832	0.83
0.697	0.71
0.747	0.81
0.526	0.63
1.012	0.99
1.026	1.02
0.875	0.90
0.589	0.54
0.729	0.82
0.830	0.90
1.209	1.15
0.805	0.79
0.950	0.90
0.880	0.92
0.799	0.76
0.787	0.73
0.866	0.86
0.719	0.80
0.719	0.63
0.778	0.77
0.775	0.75
0.751	0.76
0.724	0.65
0.905	0.94
0.972	1.00
0.869	0.81
0.709	0.73
0.719	0.69
0.699	0.62
1.036	1.08
1.002	0.98
0.774	0.85
0.585	0.58
0.727	0.69
0.753	0.66
1.260	1.21
0.822	0.81
1.034	1.05
0.868	0.86
0.828	0.84
0.822	0.86
0.838	0.84
0.817	0.71
0.683	0.86
0.711	0.69
0.723	0.74
0.743	0.74
0.826	0.80
0.964	0.96
0.928	0.95
0.895	0.95
0.683	0.69
0.721	0.69
0.609	0.61
1.018	1.00
0.918	0.90
0.852	0.80
0.578	0.55
0.733	0.72
0.729	0.75
1.296	1.22
0.850	0.79
1.013	1.00
0.846	0.91
0.861	0.83
0.820	0.79
0.840	0.84
0.762	0.78
0.904	0.86
0.689	0.71
0.801	0.77
0.724	0.71
0.721	0.71
0.889	0.87
0.956	0.84
0.885	0.89
0.710	0.71
0.648	0.65
0.705	0.71
1.039	0.99
0.964	0.91
0.872	0.87
0.588	0.53
0.726	0.71
0.724	0.69
1.250	1.21
0.817	0.84
0.984	1.02
0.887	0.87
0.765	0.77
0.824	0.84
0.691	0.70
0.840	0.87
0.766	0.77
0.730	0.75
0.876	0.87
0.738	0.75
0.773	0.80
0.878	0.91
0.961	0.96
0.925	0.88
0.663	0.63
0.699	0.73
0.625	0.63
1.014	1.06
0.982	1.01
0.794	0.79
0.587	0.79
0.723	0.71
0.766	0.82
1.222	1.21
0.831	0.84
0.991	0.98
0.837	0.83
0.825	0.82
0.781	0.81
0.794	0.78
0.831	0.78
0.765	0.72
0.848	0.85
0.896	0.95
0.830	0.84
0.733	0.71
0.901	0.91
0.899	0.94
0.893	0.87
0.660	0.65
0.602	0.64
0.675	0.64
1.022	0.99
0.931	0.94
0.739	0.65
0.577	0.54
0.725	0.71
0.951	0.96
1.264	1.21
0.796	0.83
0.978	0.91
0.864	0.88
0.846	0.80
0.864	0.87
0.892	0.88
0.713	0.78
0.709	0.74
0.890	0.86
0.789	0.74
0.858	0.79
0.833	0.88
0.940	0.93
0.911	0.92
0.900	0.91
0.739	0.81
0.716	0.69
0.660	0.69
1.010	0.95
0.875	0.87
0.725	0.76
0.582	0.53
0.724	0.71
1.009	0.95
1.289	1.21
0.815	0.80
0.965	1.03
0.885	0.92
0.847	0.92
0.817	0.79
0.747	0.75
0.729	0.67
0.868	0.88
0.683	0.67
0.818	0.83
0.901	0.94
0.767	0.73
0.941	0.87
0.986	0.98
0.936	0.93
0.667	0.62
0.725	0.75
0.688	0.72
1.011	1.01
0.859	0.79
0.750	0.79
0.589	0.55
0.725	0.78
0.953	1.08
1.273	1.23
0.853	0.81
0.992	1.03
0.909	0.84
0.902	0.93
0.837	0.88
0.778	0.79
0.811	0.78
0.745	0.74
0.853	0.82
0.795	0.82
0.756	0.76
0.811	0.81
0.990	1.04
0.921	0.92
0.830	0.87
0.736	0.70
0.728	0.68
0.685	0.71
1.020	1.05
1.000	1.04
0.789	0.79
0.581	0.63
0.725	0.69
0.946	0.90
1.215	1.18
0.791	0.79
0.997	0.91
0.839	0.91
0.825	0.84
0.790	0.63
0.690	0.70
0.740	0.81
0.859	0.85
0.815	0.90
0.805	0.79
0.801	0.75
0.870	0.87
0.902	0.94
0.884	0.89
0.885	0.87
0.721	0.81
0.767	0.76
0.703	0.66
1.020	1.10
1.013	0.99
0.827	0.83
0.579	0.51
0.728	0.71
0.933	0.80
1.242	1.20
0.814	0.83
0.976	1.04
0.883	0.79
0.863	0.81
0.790	0.80
0.897	0.88
0.803	0.78
0.687	0.75
0.828	0.78
0.749	0.75
0.780	0.81
0.782	0.77
0.879	0.84
0.929	0.97
0.866	0.95
0.690	0.65
0.709	0.68
0.694	0.64
1.012	0.98
0.945	0.94
0.755	0.80
0.590	0.60
0.733	0.77
0.858	0.91
1.264	1.23
0.833	0.84
1.005	0.99
0.833	0.91
0.837	0.84
0.794	0.76
0.843	0.89
0.681	0.70
0.794	0.67
0.737	0.75
0.700	0.70
0.871	0.95
0.745	0.76
0.909	0.89
0.928	0.92
0.858	0.75
0.654	0.55
0.672	0.70
0.666	0.71
1.018	1.01
0.891	0.91
0.744	0.70
0.585	0.59
0.734	0.77
0.792	0.93
1.256	1.21
0.823	0.79
0.985	0.95
0.860	0.82
0.858	0.85
0.825	0.83
0.860	0.81
0.736	0.69
0.822	0.90
0.834	0.83
0.765	0.76
0.824	0.75
0.737	0.83
0.868	0.90
0.879	0.92
0.919	0.92
0.772	1.09
0.742	0.75
0.683	0.63
1.027	1.07
0.955	1.06
0.793	0.77
0.579	0.56
0.728	0.70
0.790	0.54
1.208	1.11
0.805	0.82
0.998	1.05
0.857	0.89
0.860	0.81
0.781	0.87
0.752	0.78
0.799	0.87
0.822	0.89
0.740	0.77
0.765	0.72
0.838	0.86
0.836	0.75
0.938	0.86
0.933	0.93
0.883	0.89
0.721	0.74
0.674	0.69
0.721	0.78
1.022	1.04
0.949	0.79
0.872	0.91
0.588	0.66
0.720	0.73
0.833	0.95
1.269	1.22
0.805	0.83
1.031	0.99
0.943	0.86
0.858	0.92
0.789	0.69
0.828	0.79
0.751	0.75
0.726	0.77
0.882	0.85
0.727	0.76
0.802	0.80
0.780	0.78
0.870	0.98
0.970	0.87
0.815	0.81
0.690	0.65
0.759	0.72
0.752	0.71
1.019	0.94
0.907	0.98
0.851	0.89
0.589	0.58
0.717	0.77
0.894	0.86
0.852	0.82
1.035	1.05
0.842	0.89
0.862	0.83
0.788	0.86
0.821	0.84
0.719	0.67
0.640	0.48
0.816	0.82
0.868	0.88
0.771	0.77
0.851	0.90
0.805	0.82
0.907	0.95
0.819	0.88
0.742	0.79
0.704	0.72
0.765	0.86
1.017	1.12
0.885	0.97
0.764	0.65
0.581	0.56
0.714	0.66
0.833	0.77
0.801	0.84
0.950	0.96
0.917	0.94
0.842	0.88
0.858	0.80
0.774	0.77
0.830	0.80
0.855	0.87
0.714	0.70
0.731	0.75
0.723	0.68
0.746	0.67
0.894	0.81
0.925	0.97
0.881	0.86
0.708	0.63
0.700	0.72
0.756	0.71
1.018	0.99
0.908	0.89
0.808	0.89
0.580	0.54
0.720	0.77
0.839	0.94
0.846	0.83
1.000	0.92
0.911	0.90
0.874	0.83
0.815	0.82
0.802	0.78
0.730	0.76
0.865	0.90
0.741	0.75
0.749	0.67
0.793	0.86
0.805	0.79
0.889	0.94
0.911	0.88
0.891	0.94
0.692	0.83
0.719	0.70
0.659	0.61
1.009	0.97
0.891	0.77
0.835	0.79
0.590	0.57
0.729	0.68
0.861	0.84
0.810	0.80
0.998	1.07
0.890	0.89
0.849	0.90
0.793	0.76
0.817	0.83
0.831	0.86
0.865	0.80
0.799	0.76
0.840	0.89
0.755	0.73
0.732	0.72
0.825	0.83
0.920	0.90
0.869	0.82
0.656	0.63
0.640	0.64
0.670	0.70
0.852	0.86
0.774	0.81
0.587	0.61
0.732	0.78
0.916	0.84
0.835	0.85
1.023	0.99
0.802	0.78
0.874	0.90
0.813	0.87
0.824	0.85
0.741	0.75
0.738	0.79
0.816	0.85
0.749	0.75
0.841	0.86
0.756	0.71
0.874	0.83
0.926	1.00
0.873	0.85
0.743	0.72
0.690	0.70
0.669	0.66
0.914	0.89
0.724	0.71
0.582	0.62
0.732	0.70
0.897	0.96
0.798	0.83
0.976	1.01
0.906	0.96
0.804	0.76
0.776	0.72
0.852	0.82
0.772	0.75
0.811	0.79
0.815	0.81
0.797	0.85
0.731	0.70
0.846	0.95
0.979	0.93
0.885	0.85
0.882	0.95
0.678	0.59
0.591	0.57
0.628	0.72
0.919	0.96
0.744	0.78
0.588	0.54
0.731	0.73
0.822	0.87
0.833	0.80
1.032	1.06
0.861	0.74
0.861	0.86
0.793	0.88
0.809	0.81
0.711	0.65
0.697	0.73
0.812	0.76
0.690	0.65
0.793	0.76
0.758	0.77
0.849	0.83
0.882	0.89
0.849	0.77
0.675	0.71
0.710	0.84
0.696	0.65
0.864	0.94
0.812	0.76
0.589	0.62
0.729	0.82
0.803	0.82
0.825	0.80
0.968	0.93
0.850	0.88
0.855	0.86
0.814	0.77
0.808	0.84
0.708	0.76
0.911	0.94
0.710	0.76
0.849	0.86
0.702	0.75
0.894	0.78
0.921	1.03
0.936	0.60
0.923	0.92
0.715	0.72
0.731	0.65
0.612	0.53
0.888	0.84
0.899	0.90
0.583	0.65
0.736	0.58
0.825	0.85
0.852	0.79
0.973	1.00
0.897	0.88
0.805	0.76
0.790	0.81
0.741	0.75
0.721	0.68
0.884	0.79
0.798	0.81
0.728	0.69
0.762	0.80
0.761	0.75
0.831	0.80
0.968	1.03
0.909	0.93
0.738	0.71
0.684	0.74
0.655	0.74
0.895	0.93
0.812	0.82
0.583	0.53
0.734	0.75
0.877	0.76
0.844	0.79
0.955	0.96
0.789	0.82
0.828	0.89
0.800	0.80
0.793	0.75
0.717	0.74
0.804	0.81
0.810	0.82
0.812	0.78
0.821	0.69
0.715	0.75
0.831	0.79
0.922	0.96
0.699	0.74
0.641	0.59
0.684	0.71
0.840	0.82
0.751	0.77
0.593	0.62
0.734	0.80
0.917	0.95
0.803	0.81
1.034	1.01
0.865	0.86
0.808	0.79
0.782	0.73
0.797	0.82
0.769	0.81
0.788	0.81
0.762	0.76
0.763	0.85
0.795	0.89
0.755	0.80
0.841	0.86
0.853	0.80
0.698	0.68
0.705	0.73
0.684	0.65
0.851	0.82
0.753	0.69
0.586	0.57
0.723	0.69
0.895	0.91
0.820	0.81
0.984	1.00
0.881	0.90
0.839	0.85
0.794	0.82
0.835	0.83
0.778	0.77
0.730	0.66
0.772	0.77
0.879	0.88
0.779	0.82
0.704	0.64
0.870	0.87
0.678	0.68
0.741	0.70
0.728	0.77
0.878	0.97
0.817	0.87
0.582	0.56
0.730	0.70
0.800	0.85
0.837	0.83
0.989	0.97
0.793	0.76
0.790	0.80
0.737	0.74
0.717	0.63
0.798	0.91
0.759	0.76
0.855	0.82
0.722	0.62
0.737	0.70
0.872	0.88
0.693	0.48
0.729	0.74
0.748	0.67
0.853	0.76
0.919	0.90
0.591	0.60
0.727	0.73
0.769	0.77
0.818	0.84
0.869	0.87
0.845	0.84
0.787	0.81
0.810	0.85
0.739	0.77
0.772	0.75
0.753	0.82
0.811	0.83
0.724	0.80
0.559	0.59
0.746	0.73
0.817	0.80
0.828	0.80
0.590	0.63
0.725	0.73
0.776	0.72
0.815	0.80
0.783	0.77
0.814	0.82
0.745	0.82
0.747	0.74
0.841	0.92
0.720	0.64
0.717	0.68
0.727	0.75
0.792	0.79
0.653	0.70
0.882	0.94
0.753	0.73
0.585	0.61
0.730	0.75
0.799	0.85
0.812	0.80
0.792	0.81
0.884	0.86
0.767	0.67
0.806	0.79
0.767	0.72
0.822	0.83
0.743	0.77
0.655	0.64
0.695	0.71
0.767	0.70
0.867	0.84
0.771	0.74
0.583	0.50
0.727	0.71
0.849	0.86
0.836	0.84
0.854	0.83
0.726	0.81
0.838	0.84
0.833	0.83
0.781	0.84
0.738	0.76
0.679	0.62
0.734	0.70
0.676	0.72
0.813	0.83
0.593	0.61
0.727	0.66
0.867	0.82
0.813	0.79
0.745	0.77
0.792	0.73
0.748	0.76
0.757	0.77
0.852	0.87
0.680	0.78
0.689	0.67
0.695	0.72
0.844	0.92
0.587	0.58
0.725	0.87
0.803	0.88
0.828	0.82
0.737	0.68
0.698	0.73
0.800	0.76
0.796	0.79
0.804	0.80
0.715	0.62
0.834	0.87
0.697	0.67
0.760	0.74
0.583	0.59
0.728	0.66
0.767	0.83
0.797	0.80
0.692	0.80
0.728	0.71
0.827	0.89
0.773	0.71
0.744	0.78
0.684	0.70
0.635	0.64
0.728	0.78
0.757	0.85
0.591	0.53
0.739	0.83
0.764	0.70
0.818	0.84
0.653	0.55
0.814	0.81
0.757	0.73
0.734	0.80
0.856	0.84
0.719	0.77
0.686	0.71
0.764	0.73
0.820	0.83
0.592	0.57
0.738	0.59
0.807	0.87
0.834	0.80
0.698	0.70
0.763	0.82
0.785	0.79
0.745	0.72
0.793	0.75
0.703	0.76
0.616	0.56
0.733	0.77
0.821	0.77
0.585	0.62
0.746	0.75
0.898	1.04
0.801	0.81
0.692	0.69
0.762	0.72
0.695	0.69
0.713	0.56
0.721	0.75
0.649	0.56
0.762	0.57
0.581	0.60
0.771	0.81
0.960	0.72
0.807	0.83
0.742	0.71
0.714	0.69
0.702	0.69
0.687	0.69
0.763	0.81
0.744	0.87
0.593	0.65
[truncated: 10,439 more rows]
