# Supplementary material for: Using smart speakers to contactlessly monitor heart rhythms
Source: Commun Biol. 2021 Mar 9;4:319. doi: 10.1038/s42003-021-01824-9 (PMC7943557; doi:10.1038/s42003-021-01824-9)
Supplement: Supplementary file 5 — Supplementary Data 2 [file 42003_2021_1824_MOESM5_ESM.txt]

# This file shows the groundtruth data as well as our measured data for heart rate and R-R intervals among the hospitalized participants. The first part is heart rates, and the second part is R-R intervals.
# groundtruth measured (BPM)
86.0	88.0
85.0	89.0
64.0	67.0
64.0	65.0
64.0	64.0
84.0	83.0
87.0	89.0
90.0	89.0
85.0	87.0
69.0	71.0
68.0	63.0
67.0	66.0
68.0	70.0
89.0	87.0
85.0	89.0
85.0	85.0
84.0	83.0
84.0	81.0
87.0	88.0
94.0	96.0
104.0	102.0
59.0	57.0
59.0	56.0
89.0	88.0
93.0	96.0
99.0	95.0
86.0	88.0
101.0	99.0
60.0	63.0
61.0	64.0
65.0	66.0
65.0	65.0
64.0	62.0
75.0	77.0
77.0	78.0
74.0	75.0
83.0	85.0
85.0	86.0
82.0	84.0
81.0	79.0
85.0	80.0
86.0	88.0
91.0	89.0
79.0	78.0
81.0	78.0
80.0	79.0
78.0	80.0
79.0	84.0
84.0	85.0
81.0	83.0
86.0	84.0
83.0	82.0
76.0	76.0
78.0	77.0
72.0	71.0
72.0	72.0
72.0	74.0
72.0	72.0
72.0	73.0
63.0	64.0
63.0	65.0
63.0	64.0
63.0	63.0
106.0	103.0
104.0	105.0
103.0	104.0
76.0	75.0
76.0	77.0
# groundtruth measured (s)
0.707	0.69
0.673	0.66
0.601	0.59
0.583	0.56
0.537	0.70
0.894	0.89
0.638	0.65
0.912	0.92
0.542	0.49
0.835	0.86
0.859	0.84
0.873	0.80
0.802	0.70
0.865	0.91
0.677	0.66
0.679	0.69
0.685	0.67
0.689	0.71
0.689	0.74
0.531	0.54
0.449	0.52
0.974	0.96
0.984	0.98
0.697	0.70
0.636	0.57
0.636	0.65
0.488	0.51
0.708	0.69
0.707	0.78
0.670	0.68
0.589	0.56
0.578	0.60
0.537	0.54
0.858	0.85
0.611	0.55
0.855	0.83
0.541	0.40
0.841	0.73
0.852	0.89
0.873	0.99
0.832	0.87
0.859	0.83
0.676	0.71
0.679	0.65
0.657	0.69
0.688	0.74
0.689	0.61
0.591	0.57
0.537	0.47
0.975	0.98
0.975	1.00
0.893	0.93
0.593	0.69
0.593	0.58
0.534	0.45
0.878	0.84
0.707	0.67
0.668	0.66
0.578	0.62
0.574	0.58
0.537	0.54
0.822	0.83
0.584	0.68
0.541	0.58
0.541	0.48
0.847	0.90
0.845	0.88
0.873	0.77
0.863	0.97
0.853	0.82
0.675	0.68
0.679	0.70
0.630	0.62
0.687	0.55
0.689	0.87
0.652	0.67
0.626	0.58
0.976	0.99
0.966	0.96
0.757	0.70
0.550	0.50
0.550	0.57
0.580	0.64
0.734	0.82
0.689	0.64
0.673	0.71
0.609	0.56
0.591	0.60
0.546	0.56
0.791	0.75
0.638	0.65
0.711	0.71
0.669	0.63
0.861	0.81
0.851	0.85
0.859	0.91
0.833	0.82
0.853	0.84
0.679	0.66
0.681	0.67
0.732	0.72
0.687	0.66
0.693	0.50
0.712	0.77
0.835	0.90
0.974	0.99
0.972	0.94
0.621	0.66
0.646	0.70
0.646	0.68
0.496	0.46
0.591	0.44
0.681	0.71
0.679	0.70
0.603	0.67
0.592	0.56
0.538	0.56
0.813	0.87
0.624	0.62
0.882	0.92
0.596	0.71
0.858	0.84
0.860	0.83
0.865	1.20
0.849	0.78
0.861	1.03
0.676	0.67
0.683	0.68
0.714	0.71
0.666	0.80
0.690	0.78
0.672	0.64
0.668	0.62
0.973	0.97
0.978	1.00
0.616	0.56
0.584	0.54
0.584	0.59
0.569	0.67
0.608	0.74
0.673	0.67
0.685	0.64
0.597	0.56
0.593	0.63
0.531	0.49
0.835	0.82
0.611	0.59
0.937	0.89
0.917	0.88
0.855	0.97
0.869	0.91
0.871	0.85
0.865	0.91
0.869	0.91
0.673	0.69
0.685	0.70
0.697	0.70
0.646	0.56
0.687	0.57
0.632	0.73
0.501	0.56
0.972	0.95
0.984	0.98
0.611	0.65
0.523	0.52
0.523	0.36
0.642	0.67
0.625	0.65
0.671	0.64
0.693	0.62
0.531	0.52
0.564	0.53
0.550	0.53
0.867	0.88
0.638	0.62
0.754	0.74
0.634	0.67
0.837	0.64
0.843	0.83
0.869	0.82
0.882	0.88
0.849	0.76
0.683	0.71
0.681	0.65
0.679	0.69
0.726	0.76
0.687	0.72
0.539	0.50
0.597	0.56
0.986	1.00
0.980	0.98
0.666	0.65
0.519	0.51
0.519	0.49
0.705	0.71
0.806	0.72
0.671	0.67
0.764	0.84
0.580	0.48
0.571	0.57
0.540	0.57
0.847	0.91
0.616	0.56
0.572	0.61
0.875	0.77
0.841	0.96
0.851	0.76
0.860	0.78
0.857	0.81
0.848	0.98
0.681	0.70
0.680	0.70
0.682	0.65
0.714	0.75
0.673	0.82
0.726	0.82
0.639	0.74
0.984	0.96
0.982	0.97
0.836	0.85
0.524	0.54
0.524	0.55
0.712	0.65
0.919	0.97
0.672	0.73
0.835	0.82
0.630	0.59
0.579	0.69
0.531	0.55
0.828	0.65
0.595	0.64
0.539	0.49
0.564	0.65
0.845	0.86
0.859	0.91
0.851	0.78
0.832	0.82
0.847	0.89
0.679	0.66
0.679	0.67
0.685	0.72
0.703	0.69
0.660	0.71
0.914	1.03
0.681	0.55
0.982	1.00
0.984	1.00
1.007	1.00
0.529	0.56
0.529	0.53
0.720	0.75
1.033	0.99
0.671	0.58
0.517	0.56
0.607	0.57
0.564	0.56
0.541	0.54
1.208	1.18
0.554	0.60
0.547	0.65
0.713	0.73
0.847	0.77
0.847	0.93
0.876	0.89
0.884	1.05
0.878	0.85
0.677	0.64
0.681	0.69
0.683	0.70
0.687	0.63
0.716	0.68
0.664	0.63
0.712	0.69
0.972	0.97
0.958	0.81
1.232	1.21
0.582	0.63
0.582	0.60
0.662	0.69
0.617	0.67
0.670	0.82
0.596	0.52
0.628	0.68
0.558	0.54
0.537	0.51
1.075	1.10
0.450	0.45
0.555	0.45
0.863	0.85
0.849	0.88
0.855	0.89
0.870	0.81
0.826	0.70
0.861	0.95
0.676	0.68
0.681	0.68
0.685	0.65
0.688	0.73
0.707	0.65
0.589	0.57
0.620	0.59
0.966	0.99
0.966	0.97
1.110	1.11
0.773	0.71
0.773	0.75
0.584	0.39
0.595	0.57
0.669	0.56
0.676	0.73
0.650	0.65
0.552	0.59
0.533	0.54
0.943	0.93
0.523	0.45
0.539	0.55
0.900	0.93
0.851	0.94
0.863	0.87
0.865	0.84
0.769	0.64
0.845	0.83
0.675	0.68
0.681	0.73
0.687	0.69
0.689	0.73
0.699	0.40
0.515	0.62
0.529	0.56
0.960	0.94
0.974	0.94
0.988	0.98
0.964	0.86
0.964	0.98
0.507	0.47
0.574	0.62
0.677	0.66
0.517	0.52
0.666	0.62
0.546	0.53
0.533	0.55
0.851	0.86
0.426	0.50
0.560	0.49
0.780	0.75
0.859	0.80
0.867	0.89
0.833	0.93
0.871	0.87
0.884	0.81
0.679	0.65
0.681	0.61
0.683	0.69
0.689	0.56
0.685	0.70
0.642	0.68
0.507	0.56
0.972	0.94
0.986	1.00
1.093	0.82
0.576	0.71
0.576	0.58
0.824	0.85
0.517	0.42
0.682	0.74
0.607	0.53
0.662	0.69
0.558	0.41
0.532	0.53
0.833	0.77
0.677	0.65
0.582	0.67
0.660	0.65
0.852	0.83
0.861	0.71
0.864	0.86
0.858	0.89
0.877	0.87
0.677	0.70
0.681	0.68
0.684	0.67
0.691	0.60
0.687	0.69
0.733	0.61
0.512	0.39
0.976	1.03
0.979	0.99
0.804	0.79
0.544	0.48
0.544	0.52
0.726	0.71
0.507	0.58
0.687	0.67
0.697	0.74
0.658	0.65
0.570	0.64
0.531	0.53
0.816	0.85
0.564	0.53
0.855	0.81
0.550	0.60
0.845	0.86
0.855	0.88
0.896	0.89
0.845	0.79
0.871	0.83
0.675	0.66
0.681	0.66
0.685	0.70
0.693	0.75
0.689	0.69
0.824	0.82
0.518	0.51
0.980	0.96
0.972	0.96
0.515	0.50
0.513	0.51
0.513	0.52
0.628	0.68
0.498	0.50
0.681	0.65
0.703	0.73
0.666	0.67
0.582	0.58
0.535	0.53
1.253	1.16
0.592	0.68
0.786	0.79
0.577	0.55
0.851	0.85
0.861	0.86
0.828	0.78
0.861	0.83
0.859	0.90
0.681	0.67
0.683	0.68
0.683	0.65
0.691	0.75
0.689	0.64
0.574	0.70
0.507	0.61
0.982	0.98
0.968	1.00
0.658	0.68
0.458	0.48
0.458	0.44
0.716	0.71
0.634	0.60
0.682	0.67
0.701	0.61
0.664	0.63
0.590	0.53
0.539	0.53
1.027	0.97
0.621	0.64
0.718	0.69
0.605	0.55
0.854	0.89
0.860	0.78
0.844	0.83
0.866	0.90
0.856	0.86
0.679	0.72
0.681	0.69
0.684	0.80
0.691	0.68
0.690	0.66
0.527	0.45
0.557	0.46
0.974	0.97
0.974	0.95
0.622	0.62
0.549	0.58
0.749	0.74
0.628	0.61
0.608	0.65
0.684	0.72
0.700	0.71
0.662	0.70
0.599	0.60
0.544	0.55
0.802	0.80
0.564	0.59
0.855	0.92
0.550	0.55
0.857	0.87
0.859	0.85
0.861	1.10
0.871	1.05
0.853	0.83
0.677	0.65
0.679	0.69
0.685	0.69
0.691	0.67
0.691	0.72
0.480	0.52
0.607	0.63
0.966	0.98
0.980	1.24
0.586	0.60
0.640	0.62
0.640	0.65
0.541	0.52
0.583	0.66
0.681	0.70
0.703	0.67
0.666	0.63
0.578	0.50
0.533	0.53
0.841	0.76
0.578	0.68
1.157	1.16
0.896	0.89
0.845	0.79
0.832	0.87
0.857	0.88
0.851	0.99
0.873	0.98
0.679	0.69
0.677	0.65
0.685	0.69
0.591	0.57
0.693	0.75
0.687	0.58
0.541	0.51
0.982	0.96
0.980	0.98
0.658	0.65
0.648	0.64
0.648	0.74
0.435	0.41
0.558	0.66
0.681	0.67
0.689	0.69
0.623	0.63
0.582	0.59
0.540	0.55
0.851	0.96
0.592	0.43
1.260	1.15
1.242	1.13
0.848	0.90
0.859	0.85
0.870	0.80
0.842	0.73
0.862	0.73
0.678	0.57
0.678	0.70
0.687	0.68
0.681	0.78
0.692	0.61
0.635	0.69
0.520	0.51
0.981	0.96
0.978	0.93
0.640	0.63
0.646	0.69
0.646	0.65
0.511	0.59
0.601	0.57
0.682	0.71
0.675	0.68
0.580	0.64
0.587	0.57
0.548	0.52
0.861	0.83
0.564	0.58
1.013	1.03
0.886	0.96
0.851	0.83
0.886	0.81
0.884	0.89
0.833	0.81
0.851	0.86
0.677	0.89
0.679	0.68
0.689	0.69
0.771	0.75
0.691	0.68
0.583	0.63
0.500	0.53
0.980	0.99
0.976	1.00
0.622	0.62
0.644	0.57
0.944	0.86
0.587	0.57
0.644	0.99
0.681	0.67
0.703	0.65
0.609	0.56
0.580	0.57
0.537	0.56
0.849	0.72
0.571	0.60
0.772	0.83
0.731	0.67
0.849	0.84
0.843	0.91
0.857	0.83
0.853	0.98
0.896	0.92
0.675	0.68
0.685	0.63
0.683	0.66
0.712	0.67
0.607	0.62
0.687	0.74
0.561	0.55
0.968	0.96
0.960	0.98
0.658	0.64
0.648	0.63
0.648	0.70
0.599	0.64
0.476	0.42
0.628	0.57
0.700	0.77
0.606	0.60
0.574	0.61
0.541	0.55
1.140	1.07
0.578	0.62
0.531	0.50
0.576	0.61
0.832	0.80
0.845	0.83
0.852	0.89
0.856	0.78
0.861	0.88
0.677	0.69
0.681	0.74
0.684	0.68
0.698	0.65
0.682	0.74
0.599	0.57
0.767	0.85
0.975	0.99
0.978	0.65
0.640	0.65
0.561	0.40
0.561	0.53
0.626	0.55
0.581	0.64
0.576	0.59
0.697	0.68
0.603	0.59
0.568	0.54
0.546	0.54
1.231	1.18
0.564	0.56
0.556	0.61
0.636	0.64
0.816	0.85
0.847	0.96
0.847	0.84
0.859	0.83
0.826	0.77
0.679	0.69
0.677	0.66
0.685	0.69
0.685	0.69
0.757	0.69
0.511	0.49
0.617	0.51
0.982	0.99
0.996	0.96
0.623	0.64
0.474	0.51
0.494	0.47
0.654	0.66
0.687	0.65
0.685	0.70
0.683	0.69
0.585	0.61
0.558	0.54
0.554	0.52
1.097	1.00
0.780	0.78
0.562	0.53
0.611	0.72
0.876	0.81
0.853	0.75
0.861	0.84
0.820	0.87
0.853	0.90
0.681	0.67
0.681	0.68
0.685	0.71
0.675	0.80
0.707	0.70
0.470	0.49
0.617	0.64
0.970	0.97
0.974	0.98
0.593	0.58
0.531	0.48
0.571	0.56
1.054	1.06
0.638	0.63
0.674	0.69
0.671	0.67
0.588	0.57
0.562	0.60
0.549	0.57
1.074	1.13
0.996	1.00
0.568	0.58
0.587	0.51
0.852	0.91
0.864	0.88
0.874	0.89
0.845	0.81
0.862	0.93
0.678	0.68
0.681	0.71
0.686	0.68
0.688	0.39
0.698	0.71
0.511	0.52
0.617	0.64
0.976	0.98
0.970	0.99
0.600	0.59
0.536	0.58
0.536	0.49
0.792	0.75
0.611	0.68
0.664	0.60
0.660	0.64
0.591	0.66
0.566	0.60
0.544	0.54
1.052	1.11
0.656	0.76
0.560	0.58
0.826	0.88
0.828	0.66
0.875	0.87
0.888	0.94
0.871	0.88
0.871	0.85
0.675	0.63
0.681	0.68
0.687	0.68
0.701	0.79
0.689	0.65
0.552	0.53
0.812	0.84
0.982	0.96
0.966	0.93
0.608	0.63
0.541	0.50
0.691	0.80
0.531	0.61
0.585	0.54
0.669	0.70
0.652	0.69
0.582	0.57
0.578	0.55
0.539	0.58
1.156	1.10
0.580	0.59
0.724	0.87
0.766	0.77
0.865	0.85
0.857	0.83
0.853	0.75
0.843	0.86
0.867	0.82
0.683	0.70
0.681	0.69
0.687	0.82
0.695	0.62
0.691	0.71
0.666	0.68
0.932	0.84
0.968	0.99
0.978	0.99
0.593	0.59
0.583	0.59
0.983	1.04
0.603	0.65
0.759	0.79
0.664	0.69
0.657	0.66
0.602	0.56
0.572	0.60
0.535	0.53
0.961	1.08
0.505	0.48
0.888	0.92
0.707	0.61
0.862	0.87
0.861	0.86
0.870	0.87
0.852	0.82
0.871	0.86
0.679	0.67
0.682	0.66
0.686	0.72
0.691	0.78
0.689	0.70
0.605	0.63
1.052	1.06
0.975	0.97
0.980	0.98
0.596	0.61
0.559	0.62
0.559	0.55
0.830	0.61
0.715	0.70
0.660	0.60
0.662	0.65
0.623	0.67
0.566	0.55
0.531	0.51
0.767	0.86
0.476	0.49
1.218	1.19
0.826	0.83
0.859	0.90
0.865	0.90
0.888	0.93
0.861	0.86
0.876	0.85
0.675	0.69
0.683	0.70
0.685	0.69
0.687	0.68
0.687	0.65
0.544	0.50
1.255	1.15
0.982	0.99
0.982	0.99
0.600	0.59
0.535	0.51
0.655	0.64
1.058	1.12
0.671	0.40
0.681	0.73
0.673	0.70
0.623	0.61
0.568	0.55
0.533	0.55
0.910	0.82
0.488	0.58
1.229	1.18
0.729	0.77
0.837	0.77
0.835	0.82
0.835	0.81
0.857	0.95
0.849	0.89
0.675	0.79
0.681	0.66
0.683	0.66
0.691	0.71
0.689	0.80
0.527	0.51
1.046	0.97
0.974	1.00
0.976	0.94
0.593	0.56
0.564	0.54
0.564	0.59
0.652	0.62
0.525	0.54
0.675	0.69
0.678	0.70
0.621	0.62
0.562	0.55
0.537	0.54
0.826	0.76
0.501	0.48
1.240	1.15
0.632	0.67
0.846	0.84
0.854	0.83
0.858	0.81
0.863	0.76
0.855	0.85
0.677	0.66
0.680	0.63
0.685	0.72
0.692	0.65
0.690	0.63
0.563	0.60
0.837	0.93
0.976	0.94
0.974	1.00
0.683	0.70
0.558	0.64
0.558	0.58
0.642	0.66
0.561	0.63
0.670	0.64
0.683	0.62
0.619	0.59
0.556	0.56
0.541	0.51
0.742	0.82
0.554	0.59
0.867	0.81
0.650	0.65
0.855	0.91
0.873	0.91
0.882	0.96
0.869	0.86
0.861	0.97
0.679	0.72
0.679	0.68
0.687	0.68
0.693	0.68
0.691	0.70
0.599	0.56
0.623	0.52
0.978	1.00
0.972	0.97
0.773	0.79
0.552	0.50
0.552	0.47
0.632	0.63
0.598	0.57
0.681	0.66
0.677	0.69
0.617	0.67
0.570	0.59
0.525	0.58
0.888	0.88
0.780	0.71
0.885	0.92
0.645	0.55
0.857	0.78
0.853	0.87
0.849	0.79
0.697	0.76
0.888	0.79
0.683	0.66
0.681	0.66
0.685	0.66
0.695	0.71
0.691	0.75
0.689	0.68
0.598	0.59
0.972	1.12
0.982	1.00
1.160	1.15
0.519	0.46
0.519	0.54
0.705	0.69
0.525	0.54
0.678	0.77
0.678	0.65
0.607	0.56
0.562	0.56
0.522	0.49
0.853	0.90
1.007	1.02
0.904	0.82
0.641	0.80
0.871	0.87
0.856	0.84
0.863	0.93
0.855	0.89
0.870	0.92
0.682	0.70
0.681	0.73
0.688	0.73
0.689	0.62
0.674	0.60
0.647	0.67
0.574	0.60
0.979	0.98
0.981	0.96
0.908	0.90
0.579	0.67
0.579	0.60
0.626	0.60
0.528	0.51
0.675	0.64
0.680	0.68
0.597	0.57
0.554	0.56
0.519	0.53
0.818	0.84
0.943	0.95
1.183	1.17
0.650	0.59
0.886	0.97
0.859	0.79
0.878	0.96
1.013	0.90
0.853	0.83
0.681	0.66
0.681	0.63
0.691	0.65
0.683	0.74
0.658	0.68
0.605	0.55
0.642	0.67
0.986	1.00
0.980	0.96
0.656	0.67
0.640	0.58
0.640	0.69
0.548	0.58
0.531	0.47
0.681	0.66
0.677	0.66
0.593	0.66
0.539	0.53
0.523	0.50
0.837	0.79
0.727	0.75
0.903	0.93
0.604	0.62
0.824	0.77
0.882	0.98
0.869	0.91
0.855	0.75
0.845	0.82
0.675	0.69
0.685	0.74
0.669	0.66
0.691	0.75
0.720	0.70
0.656	0.73
0.625	0.62
0.974	0.98
0.968	0.99
0.605	0.60
0.591	0.65
0.591	0.54
0.554	0.63
0.779	0.92
0.676	0.72
0.678	0.71
0.594	0.59
0.543	0.53
0.532	0.58
0.930	0.93
0.511	0.49
0.623	0.67
0.558	0.51
0.834	0.85
0.850	0.84
0.866	0.58
0.854	0.86
0.859	0.85
0.678	0.67
0.682	0.66
0.682	0.73
0.653	0.55
0.707	0.78
0.699	0.64
0.608	0.67
0.974	0.96
0.968	0.95
0.644	0.64
0.594	0.55
0.594	0.64
0.902	0.93
0.729	0.59
0.671	0.67
0.679	0.63
0.595	0.58
0.548	0.54
0.541	0.49
1.023	1.01
0.828	0.81
0.589	0.53
0.539	0.54
0.845	0.81
0.818	0.83
0.863	0.89
0.853	0.90
0.873	0.89
0.681	0.68
0.679	0.66
0.695	0.65
0.615	0.67
0.695	0.65
0.742	0.81
0.642	0.63
0.974	0.97
0.968	0.98
0.683	0.66
0.597	0.57
0.597	0.57
1.250	1.12
0.679	0.76
0.691	0.75
0.677	0.75
0.601	0.51
0.544	0.57
0.539	0.54
0.820	0.87
0.748	0.83
0.610	0.59
0.691	0.71
0.861	0.88
0.875	0.87
0.857	0.87
0.808	0.80
0.839	0.86
0.675	0.65
0.679	0.70
0.689	0.70
0.753	0.76
0.685	0.69
0.675	0.69
0.633	0.58
0.978	1.00
0.984	0.97
0.890	0.87
0.656	0.66
0.656	0.72
0.818	0.83
0.626	0.59
0.686	0.60
0.682	0.87
0.607	0.66
0.537	0.52
0.522	0.55
0.941	0.93
0.669	0.64
0.632	0.58
0.560	0.46
0.864	0.90
0.862	0.84
0.868	0.78
0.848	0.76
0.860	0.84
0.676	0.69
0.681	0.67
0.686	0.69
0.729	0.76
0.690	0.68
0.650	0.59
0.625	0.59
0.981	0.98
0.980	0.98
0.756	0.78
0.605	0.57
0.605	0.65
0.633	0.67
0.617	0.67
0.681	0.72
0.687	0.70
0.613	0.67
0.531	0.55
0.505	0.44
1.062	1.06
0.828	0.82
1.025	1.11
0.429	0.61
0.867	0.87
0.849	0.82
0.880	0.93
0.888	0.96
0.882	0.88
0.677	0.67
0.683	0.68
0.683	0.70
0.705	0.61
0.695	0.71
0.626	0.61
0.642	0.72
0.984	0.97
0.976	0.71
0.623	0.60
0.554	0.55
0.554	0.42
0.449	0.48
0.609	0.54
0.664	0.68
0.685	0.63
0.603	0.55
0.537	0.51
0.539	0.60
0.888	0.85
0.871	0.88
0.798	0.80
0.466	0.47
0.857	0.84
0.843	1.03
0.867	0.82
0.822	0.81
0.863	0.89
0.873	0.86
0.679	0.68
0.691	0.82
0.685	0.75
0.693	0.70
0.693	0.72
0.637	0.57
0.980	1.01
0.984	0.99
0.617	0.62
0.566	0.56
0.566	0.61
0.646	0.66
0.595	0.63
0.658	0.63
0.672	0.71
0.607	0.62
0.540	0.55
0.534	0.51
0.860	0.94
0.914	0.79
0.572	0.56
0.503	0.59
0.857	0.88
0.856	0.79
0.853	0.84
0.835	0.82
0.865	0.80
0.681	0.70
0.683	0.68
0.688	0.68
0.687	0.63
0.691	0.69
0.684	0.68
0.633	0.62
0.980	0.98
0.983	0.97
0.588	0.62
0.714	0.72
0.714	0.65
0.691	0.66
0.581	0.54
0.652	0.67
0.660	0.58
0.611	0.60
0.544	0.52
0.529	0.55
0.833	0.75
1.103	1.14
0.562	0.57
0.656	0.38
0.857	0.78
0.869	0.80
0.839	0.89
0.849	0.87
0.867	0.94
0.490	0.48
0.687	0.65
0.685	0.72
0.689	0.78
0.689	0.70
0.675	0.63
0.642	0.64
0.980	0.98
0.982	0.99
0.560	0.57
0.863	0.93
0.863	0.94
0.736	0.74
0.568	0.71
0.650	0.63
0.681	0.75
0.583	0.55
0.566	0.61
0.511	0.51
0.900	0.91
1.083	1.07
0.588	0.51
0.590	0.61
0.871	0.98
0.861	0.91
0.855	0.83
0.898	0.93
0.845	0.81
0.679	0.69
0.681	0.69
0.683	0.64
0.689	0.74
0.691	0.66
0.607	0.60
0.854	0.84
0.976	0.94
0.962	0.97
0.925	0.94
0.599	0.57
0.599	0.63
0.599	0.73
0.623	0.59
0.660	0.72
0.675	0.64
0.585	0.60
0.536	0.49
0.506	0.46
0.910	0.89
1.064	1.17
0.615	0.64
0.525	0.50
0.859	0.80
0.864	0.79
0.873	0.84
0.850	0.76
0.869	0.82
0.678	0.68
0.681	0.72
0.685	0.69
0.691	0.62
0.690	0.68
0.577	0.59
1.066	1.21
0.973	1.04
0.971	1.00
0.955	0.94
0.610	0.59
0.610	0.61
0.680	0.73
0.597	0.59
0.671	0.65
0.670	0.71
0.587	0.55
0.507	0.51
0.501	0.56
0.921	0.95
0.929	0.97
0.511	0.40
0.755	0.72
0.847	0.83
0.867	0.93
0.892	1.22
0.802	0.84
0.894	0.92
0.677	0.62
0.681	0.68
0.687	0.69
0.693	0.78
0.689	0.74
0.548	0.65
0.693	1.04
0.970	0.95
0.980	0.93
0.720	0.73
0.621	0.64
0.621	0.58
0.761	0.71
0.572	0.62
0.687	0.68
0.681	0.66
0.572	0.62
0.539	0.58
0.513	0.48
1.335	1.11
0.781	0.69
0.509	0.56
0.653	0.66
0.857	0.82
0.847	0.87
0.857	0.93
0.859	0.75
0.847	0.83
0.677	0.73
0.679	0.66
0.683	0.68
0.689	0.57
0.691	0.65
0.478	0.49
0.651	0.62
0.974	0.96
0.978	0.99
0.486	0.49
0.603	0.61
0.603	0.65
0.734	0.77
0.712	0.72
0.685	0.67
0.687	0.73
0.573	0.55
0.545	0.49
0.512	0.54
1.038	1.05
0.634	0.56
0.507	0.38
0.552	0.55
0.865	1.20
0.850	0.81
0.859	0.85
0.851	0.94
0.848	0.74
0.680	0.66
0.680	0.67
0.686	0.67
0.689	0.67
0.692	0.70
0.594	0.62
0.609	0.70
0.980	0.99
0.978	0.95
0.496	0.48
0.698	0.97
0.698	0.60
0.846	0.88
0.856	0.84
0.683	0.73
0.693	0.73
0.574	0.60
0.552	0.61
0.511	0.52
0.742	0.76
0.539	0.62
0.529	0.57
0.640	0.67
0.873	0.94
0.853	0.86
0.861	0.75
0.843	0.78
0.849	0.88
0.683	0.70
0.681	0.70
0.689	0.74
0.689	0.71
0.693	0.67
0.710	0.72
0.525	0.49
0.986	0.96
0.978	0.99
0.507	0.49
0.794	0.80
0.794	0.87
0.958	1.16
0.688	0.80
0.664	0.62
0.675	0.64
0.576	0.75
0.521	0.49
0.507	0.49
0.785	0.72
0.510	0.55
0.758	0.77
0.618	0.60
0.851	0.88
0.886	0.91
0.894	1.00
0.830	0.90
0.896	0.86
0.679	0.67
0.683	0.66
0.687	0.68
0.689	0.77
0.693	0.74
0.839	0.85
0.656	0.62
0.966	0.96
0.982	0.99
0.623	0.63
0.720	0.67
0.720	0.70
0.718	0.69
0.521	0.45
0.664	0.68
0.666	0.63
0.580	0.61
0.515	0.49
0.508	0.50
0.898	1.00
0.725	0.71
0.647	0.59
0.596	0.54
0.848	0.90
0.862	0.84
0.867	0.82
0.842	0.79
0.864	0.89
0.678	0.68
0.683	0.71
0.686	0.70
0.689	0.61
0.691	0.68
0.719	0.68
0.787	0.82
0.974	1.01
0.975	0.97
0.818	0.84
0.755	0.90
0.755	0.73
0.627	0.60
0.518	0.50
0.664	0.61
0.658	0.70
0.585	0.57
0.509	0.53
0.509	0.45
1.011	0.94
0.605	0.60
0.537	0.55
0.640	0.38
0.845	0.74
0.839	0.86
0.841	0.85
0.855	0.94
0.833	0.77
0.677	0.68
0.683	0.68
0.685	0.66
0.689	0.62
0.689	0.60
0.599	0.67
0.722	0.63
0.982	0.95
0.968	0.97
1.013	0.98
0.791	0.77
0.791	0.83
0.537	0.63
0.515	0.53
0.681	0.75
0.685	0.62
0.617	0.64
0.562	0.61
0.507	0.50
1.056	1.06
0.968	0.97
0.730	0.69
0.629	0.69
0.873	0.89
0.875	0.94
0.886	0.86
0.876	0.90
0.886	0.89
0.677	0.67
0.681	0.69
0.685	0.71
0.689	0.77
0.626	0.75
0.558	0.54
0.706	0.81
0.976	1.01
0.976	0.96
0.666	0.69
0.542	0.62
0.542	0.52
0.488	0.52
0.550	0.57
0.683	0.64
0.690	0.70
0.606	0.62
0.523	0.45
0.510	0.50
0.949	0.97
1.009	0.93
0.923	0.87
0.618	0.58
0.863	0.87
0.870	0.54
0.856	0.98
0.861	0.85
0.863	0.92
0.678	0.66
0.681	0.69
0.684	0.68
0.693	0.71
0.684	0.39
0.694	0.65
0.691	0.69
0.975	0.92
0.978	1.01
0.595	0.59
0.555	0.53
0.555	0.71
0.580	0.47
0.574	0.58
0.685	0.72
0.695	0.74
0.595	0.60
0.484	0.54
0.513	0.50
0.843	0.77
0.801	0.84
0.621	0.73
0.640	0.67
0.853	0.84
0.865	0.78
0.826	0.84
0.847	0.79
0.841	0.85
0.679	0.67
0.681	0.67
0.683	0.74
0.697	0.80
0.742	0.78
0.830	0.87
0.519	0.43
0.974	1.01
0.980	1.14
0.525	0.51
0.568	0.54
0.568	0.59
0.673	0.74
0.599	0.57
0.669	0.71
0.685	0.66
0.607	0.56
0.535	0.49
0.509	0.50
1.009	1.06
0.593	0.71
0.696	0.63
0.772	0.82
0.855	0.87
0.865	0.96
0.900	0.90
0.839	0.92
0.677	0.70
0.683	0.70
0.689	0.67
0.689	0.76
0.705	0.72
0.783	0.68
0.500	0.51
0.990	0.97
0.982	0.97
0.800	0.82
0.517	0.57
0.517	0.47
0.941	0.88
0.634	0.62
0.671	0.58
0.674	0.68
0.609	0.60
0.533	0.59
0.516	0.52
0.967	0.98
0.931	0.86
0.772	0.84
0.904	0.86
0.858	0.83
0.867	0.85
0.882	0.90
0.679	0.68
0.682	0.68
0.688	0.69
0.689	0.71
0.697	0.64
0.682	1.02
0.482	0.56
0.976	0.98
0.972	1.01
1.051	1.14
0.492	0.50
0.492	0.75
0.985	0.99
0.628	0.83
0.673	0.65
0.664	0.67
0.611	0.72
0.531	0.48
0.523	0.51
0.926	1.15
0.895	0.95
0.621	0.59
0.972	0.95
0.861	0.89
0.852	0.90
0.889	0.78
0.681	0.68
0.681	0.43
0.687	0.70
0.689	0.68
0.689	0.72
0.582	0.56
0.744	0.77
0.962	0.99
0.962	0.95
1.102	1.09
0.468	0.36
0.468	0.47
0.783	0.79
0.623	0.72
0.683	0.74
0.660	0.67
0.589	0.64
0.523	0.56
0.484	0.51
1.009	0.99
0.859	0.75
0.580	0.57
0.960	0.94
0.857	0.81
0.889	0.78
0.867	0.94
0.679	0.66
0.683	0.70
0.685	0.70
0.687	0.64
0.691	0.73
0.650	0.61
0.674	0.61
0.976	0.94
0.970	0.94
1.101	1.11
0.488	0.58
0.488	0.54
0.582	0.54
0.744	0.69
0.681	0.68
0.668	0.64
0.594	0.56
0.506	0.52
0.494	0.47
0.919	0.88
1.255	1.11
0.539	0.53
0.949	0.92
0.874	0.90
0.678	0.67
0.684	0.83
0.684	0.68
0.689	0.73
0.690	0.71
0.613	0.63
0.605	0.63
0.972	0.99
0.981	0.98
1.018	1.02
0.497	0.44
0.497	0.54
0.574	0.63
0.686	0.72
0.679	0.65
0.677	0.69
0.600	0.59
0.490	0.48
0.505	0.49
0.830	0.88
1.089	1.08
0.544	0.49
0.859	0.91
0.677	0.72
0.685	0.67
0.683	0.69
0.691	0.70
0.689	0.68
0.576	0.50
0.623	0.64
0.969	0.96
0.992	0.99
0.772	0.75
0.507	0.54
0.507	0.62
0.566	0.59
0.628	0.70
0.671	0.65
0.695	0.67
0.589	0.65
0.537	0.54
0.537	0.56
0.900	0.88
0.923	0.96
0.593	0.64
0.910	0.92
0.675	0.66
0.681	0.70
0.685	0.66
0.689	0.69
0.691	0.56
0.513	0.52
0.610	0.67
0.976	0.98
0.976	0.97
0.527	0.54
0.503	0.53
0.503	0.55
0.527	0.73
0.474	0.47
0.668	0.68
0.686	0.70
0.607	0.51
0.529	0.51
0.522	0.59
1.285	1.18
0.642	0.68
0.962	1.00
0.679	0.65
0.681	0.68
0.687	0.71
0.689	0.59
0.689	0.75
0.528	0.58
0.597	0.43
0.981	0.96
0.973	1.17
0.777	0.78
0.571	0.49
0.571	0.41
0.604	0.47
0.550	0.63
0.666	0.67
0.677	0.64
0.626	0.71
0.521	0.57
0.507	0.46
1.194	0.78
0.562	0.54
0.580	0.65
0.683	0.70
0.681	0.68
0.689	1.03
0.689	0.78
0.687	0.60
0.544	0.54
0.703	0.80
0.986	1.00
0.970	0.92
1.027	1.03
0.640	0.78
0.640	0.73
0.681	0.71
0.626	0.68
0.677	0.69
0.673	0.66
0.589	0.65
0.523	0.48
0.521	0.53
1.104	1.09
0.720	0.74
0.723	0.79
0.681	0.68
0.683	0.70
0.685	0.71
0.689	0.64
0.697	0.85
0.513	0.51
0.618	0.63
0.962	0.95
0.976	0.98
0.730	0.76
0.666	0.64
0.666	0.66
0.921	0.95
0.556	0.48
0.684	0.66
0.686	0.75
0.592	0.49
0.515	0.50
0.529	0.55
1.285	1.14
0.878	0.98
0.867	0.73
0.678	0.69
0.682	0.67
0.685	0.69
0.692	0.82
0.683	0.83
0.569	0.56
0.978	0.98
0.656	0.61
0.710	0.64
0.710	0.76
0.752	0.75
0.540	0.54
0.691	0.71
0.699	0.52
0.595	0.63
0.507	0.51
0.537	0.49
1.089	1.13
0.623	0.50
0.888	0.98
0.675	0.65
0.681	1.04
0.685	0.68
0.695	0.63
0.669	0.62
0.625	0.63
0.980	0.97
0.582	0.50
0.755	0.89
0.755	0.63
0.583	0.51
0.525	0.50
0.666	0.65
0.691	0.66
0.572	0.54
0.539	0.54
0.521	0.55
0.894	0.85
0.957	0.96
0.882	0.90
0.679	0.81
0.687	0.71
0.683	0.69
0.687	0.75
0.707	0.75
0.728	0.72
0.968	0.84
0.623	0.67
0.619	0.52
0.619	0.91
0.644	0.68
0.558	0.59
0.658	0.64
0.689	0.72
0.577	0.60
0.525	0.50
0.528	0.74
1.007	0.96
1.291	1.15
0.877	0.81
0.678	0.67
0.684	0.68
0.685	0.65
0.689	0.58
0.700	0.59
0.649	0.64
0.548	0.62
0.548	0.48
0.587	0.57
0.531	0.54
0.650	0.71
0.687	0.67
0.582	0.51
0.511	0.54
0.535	0.53
0.857	0.94
0.910	1.00
0.888	0.86
0.677	0.67
0.681	0.67
0.687	0.72
0.691	0.76
0.693	0.83
0.570	0.60
[truncated: 3,710 more rows]
