# Supplementary material for: Using smart speakers to contactlessly monitor heart rhythms
Source: Commun Biol. 2021 Mar 9;4:319. doi: 10.1038/s42003-021-01824-9 (PMC7943557; doi:10.1038/s42003-021-01824-9)
Supplement: Supplementary file 6 — Supplementary Data 3 [file 42003_2021_1824_MOESM6_ESM.txt]

# This file shows the groundtruth data as well as our measured data of R-R intervals among healthy participants, under different conditions.
# The following parts are the data under different distances, with a 20 degree incident angle, with an additional 10cm height above chest, with background music, after exercises, and with different genders respectively.
# groundtruth measured distance(cm)
0.649	0.66	40
0.820	0.80	40
0.832	0.81	40
0.856	0.83	40
0.782	0.80	40
0.751	0.74	40
0.790	0.82	40
0.653	0.67	40
0.780	0.73	40
0.880	0.87	40
0.775	0.72	40
0.801	0.80	40
0.921	0.89	40
0.935	0.90	40
0.862	0.83	40
0.651	0.65	40
0.696	0.72	40
0.791	0.82	40
1.026	1.08	40
0.976	0.97	40
0.811	0.82	40
0.798	0.86	40
0.575	0.58	40
0.732	0.69	40
0.981	0.95	40
1.112	1.11	40
0.747	0.73	40
0.877	0.87	40
0.939	0.97	40
0.788	0.81	40
0.770	0.77	40
0.745	0.77	40
0.778	0.77	40
0.847	0.79	40
0.754	0.82	40
0.816	0.83	40
0.767	0.81	40
0.804	0.79	40
0.887	0.91	40
0.946	0.98	40
0.894	0.85	40
0.729	0.76	40
0.808	0.79	40
0.650	0.64	40
1.015	0.97	40
0.905	0.91	40
0.809	0.85	40
0.799	0.73	40
0.569	0.57	40
0.732	0.76	40
0.937	0.96	40
1.107	1.07	40
0.744	0.75	40
0.793	0.81	40
0.801	0.79	40
0.742	0.74	40
0.842	0.84	40
0.783	0.72	40
0.691	0.69	40
0.726	0.76	40
0.779	0.76	40
0.796	0.81	40
0.690	0.72	40
0.676	0.71	40
1.010	1.08	40
0.926	0.97	40
0.865	0.96	40
0.705	0.78	40
0.746	0.76	40
0.646	0.63	40
1.014	1.04	40
0.946	0.95	40
0.761	0.70	40
0.821	0.84	40
0.565	0.56	40
0.733	0.76	40
0.880	0.87	40
1.164	1.19	40
0.739	0.75	40
0.864	0.86	40
0.856	0.85	40
0.843	0.87	40
0.829	0.83	40
0.811	0.85	40
0.769	0.74	40
0.809	0.81	40
0.781	0.75	40
0.750	0.69	40
0.770	0.73	40
0.776	0.76	40
0.886	0.84	40
0.930	0.92	40
0.898	0.86	40
0.695	0.58	40
0.699	0.68	40
0.706	0.71	40
1.038	1.02	40
0.952	1.01	40
0.751	0.75	40
0.839	0.80	40
0.572	0.54	40
0.733	0.71	40
0.855	0.88	40
1.238	1.21	40
0.700	0.70	40
0.977	0.97	40
0.835	0.86	40
0.788	0.51	40
0.793	0.78	40
0.780	0.78	40
0.719	0.74	40
0.766	0.77	40
0.816	0.85	40
0.801	0.89	40
0.790	0.84	40
0.778	0.71	40
0.774	0.75	40
0.909	0.85	40
0.852	0.91	40
0.648	0.68	40
0.723	0.72	40
0.688	0.68	40
1.018	0.98	40
0.888	0.85	40
0.867	0.82	40
0.874	0.92	40
0.572	0.54	40
0.735	0.75	40
0.849	0.90	40
1.176	1.18	40
0.701	0.68	40
0.853	0.87	40
0.871	0.86	40
0.907	0.92	40
0.787	0.79	40
0.808	0.85	40
0.624	0.61	40
0.856	0.85	40
0.777	0.77	40
0.753	0.75	40
0.716	0.66	40
0.756	0.75	40
0.917	0.95	40
0.905	0.87	40
0.877	0.83	40
0.687	0.67	40
0.729	0.73	40
0.780	0.81	40
1.039	1.11	40
0.888	0.91	40
0.924	0.96	40
0.885	0.89	40
0.568	0.66	40
0.739	0.72	40
0.806	0.75	40
1.161	1.14	40
0.809	0.80	40
0.844	0.85	40
0.885	0.89	40
0.878	0.88	40
0.876	0.88	40
0.786	0.74	40
0.765	0.76	40
0.857	0.82	40
0.771	0.81	40
0.810	0.77	40
0.729	0.75	40
0.880	0.96	40
0.909	0.85	40
0.945	1.06	40
0.928	0.95	40
0.720	0.68	40
0.739	0.79	40
0.649	0.59	40
1.019	0.94	40
0.978	0.95	40
0.892	0.91	40
0.829	0.81	40
0.568	0.55	40
0.736	0.77	40
0.743	0.73	40
1.161	1.19	40
0.696	0.70	40
0.931	0.93	40
0.898	0.88	40
0.805	0.83	40
0.811	0.84	40
0.856	0.86	40
0.805	0.89	40
0.856	0.86	40
0.775	0.76	40
0.817	0.87	40
0.829	0.82	40
0.812	0.77	40
0.856	0.87	40
0.909	0.85	40
0.873	0.86	40
0.685	0.69	40
0.696	0.64	40
0.700	0.75	40
1.000	1.06	40
0.978	0.93	40
0.789	0.80	40
0.844	0.79	40
0.576	0.56	40
0.733	0.70	40
0.731	0.73	40
1.174	1.15	40
0.702	0.72	40
0.826	0.84	40
0.874	0.90	40
0.882	0.84	40
0.822	0.80	40
0.799	0.80	40
0.748	0.66	40
0.756	0.79	40
0.784	0.76	40
0.819	0.76	40
0.819	0.82	40
0.806	0.81	40
0.837	0.87	40
0.951	1.00	40
0.862	0.82	40
0.656	0.68	40
0.663	0.68	40
0.676	0.66	40
1.011	1.00	40
0.907	0.93	40
0.778	0.82	40
0.860	0.88	40
0.575	0.55	40
0.731	0.78	40
0.735	0.78	40
1.091	1.07	40
0.670	0.67	40
0.801	0.80	40
0.922	0.89	40
0.884	0.94	40
0.902	0.91	40
0.781	0.79	40
0.788	0.82	40
0.804	0.80	40
0.779	0.79	40
0.815	0.81	40
0.799	0.79	40
0.782	0.78	40
0.841	0.81	40
0.914	0.93	40
0.896	0.94	40
0.684	0.66	40
0.648	0.61	40
0.534	0.50	40
1.023	1.06	40
0.883	0.92	40
0.754	0.74	40
0.860	0.87	40
0.569	0.63	40
0.727	0.65	40
0.890	0.83	40
1.161	1.20	40
0.697	0.66	40
0.803	0.77	40
0.890	0.91	40
0.928	0.95	40
0.749	0.73	40
0.826	0.82	40
0.774	0.73	40
0.708	0.69	40
0.781	0.77	40
0.816	0.81	40
0.778	0.82	40
0.780	0.83	40
1.025	1.06	40
0.862	0.77	40
0.903	0.93	40
0.666	0.71	40
0.744	0.81	40
0.676	0.73	40
1.032	0.99	40
0.925	0.95	40
0.748	0.73	40
0.846	0.88	40
0.567	0.47	40
0.724	0.75	40
0.993	0.95	40
1.296	1.21	40
0.748	0.80	40
0.855	0.88	40
0.836	0.84	40
0.834	0.82	40
0.823	0.82	40
0.809	0.79	40
0.776	0.80	40
0.768	0.76	40
0.713	0.72	40
0.799	0.78	40
0.884	0.84	40
0.786	0.74	40
0.805	0.84	40
0.988	1.07	40
0.871	0.86	40
0.694	0.68	40
0.733	0.68	40
0.651	0.60	40
1.000	1.01	40
0.949	0.88	40
0.719	0.65	40
0.781	0.79	40
0.576	0.63	40
0.731	0.71	40
1.096	1.15	40
1.240	1.21	40
0.649	0.65	40
0.843	0.85	40
0.943	0.95	40
0.917	0.91	40
0.863	0.85	40
0.786	0.86	40
0.771	0.77	40
0.766	0.76	40
0.712	0.70	40
0.791	0.82	40
0.734	0.79	40
0.787	0.84	40
0.951	0.96	40
0.948	0.89	40
0.888	0.88	40
0.627	0.67	40
0.773	0.79	40
0.617	0.66	40
1.026	1.04	40
0.879	0.86	40
0.722	0.79	40
0.808	0.80	40
0.574	0.59	40
0.732	0.77	40
1.019	1.02	40
1.235	1.21	40
0.691	0.66	40
0.892	0.87	40
0.848	0.84	40
0.782	0.78	40
0.912	0.94	40
0.798	0.77	40
0.811	0.83	40
0.712	0.73	40
0.789	0.80	40
0.777	0.74	40
0.794	0.74	40
0.857	0.89	40
0.880	0.79	40
0.945	0.97	40
0.860	0.88	40
0.714	0.62	40
0.596	0.59	40
0.656	0.62	40
1.028	0.97	40
0.870	0.89	40
0.787	0.76	40
0.820	0.81	40
0.567	0.54	40
0.733	0.77	40
0.954	0.97	40
1.203	1.20	40
0.743	0.77	40
0.745	0.78	40
0.928	0.90	40
0.888	0.84	40
0.816	0.83	40
0.823	0.80	40
0.732	0.76	40
0.739	0.70	40
0.804	0.78	40
0.794	0.83	40
0.811	0.85	40
0.823	0.77	40
0.849	0.90	40
0.965	0.98	40
0.916	0.93	40
0.673	0.72	40
0.745	0.72	40
0.707	0.73	40
1.009	0.98	40
0.920	0.93	40
0.879	0.94	40
0.823	0.83	40
0.571	0.63	40
0.732	0.64	40
0.909	0.88	40
1.206	1.19	40
0.792	0.79	40
0.819	0.80	40
0.847	0.85	40
0.857	0.91	40
0.787	0.77	40
0.858	0.88	40
0.835	0.81	40
0.792	0.84	40
0.774	0.78	40
0.790	0.76	40
0.760	0.77	40
0.787	1.01	40
0.827	0.81	40
0.921	0.97	40
0.930	0.87	40
0.691	0.69	40
0.648	0.71	40
0.742	0.79	40
1.043	1.12	40
0.960	0.98	40
0.887	0.81	40
0.775	0.73	40
0.578	0.52	40
0.735	0.76	40
0.871	0.90	40
1.103	1.14	40
0.613	0.64	40
0.873	0.88	40
0.853	0.86	40
0.799	0.79	40
0.840	0.85	40
0.877	0.84	40
0.766	0.76	40
0.828	0.84	40
0.846	0.84	40
0.758	0.78	40
0.836	0.84	40
0.751	0.75	40
0.911	0.85	40
0.903	0.85	40
0.891	0.98	40
0.654	0.66	40
0.695	0.66	40
0.802	0.73	40
0.999	1.07	40
0.913	0.91	40
0.797	0.86	40
0.778	0.80	40
0.571	0.52	40
0.737	0.76	40
0.860	0.79	40
1.147	1.11	40
0.760	0.73	40
0.889	0.90	40
0.837	0.44	40
0.868	0.83	40
0.809	0.82	40
0.720	0.74	40
0.896	0.88	40
0.689	0.65	40
0.766	0.77	40
0.809	0.82	40
0.704	0.65	40
0.885	0.90	40
0.907	0.92	40
0.929	0.94	40
0.880	0.81	40
0.747	0.69	40
0.712	0.71	40
0.669	0.72	40
1.016	0.89	40
0.907	0.84	40
0.794	0.81	40
0.814	0.84	40
0.565	0.64	40
0.741	0.74	40
0.850	0.90	40
1.197	1.21	40
0.767	0.76	40
0.861	0.83	40
0.876	0.89	40
0.808	0.80	40
0.822	0.82	40
0.885	0.86	40
0.626	0.63	40
0.815	0.85	40
0.759	0.78	40
0.840	0.81	40
0.804	0.83	40
0.791	0.78	40
0.944	0.90	40
0.933	0.87	40
0.897	0.90	40
0.709	0.69	40
0.738	0.74	40
0.681	0.62	40
1.022	1.05	40
0.934	0.99	40
0.784	0.66	40
0.838	0.80	40
0.574	0.55	40
0.749	0.75	40
0.855	0.86	40
1.276	1.21	40
0.737	0.77	40
0.879	0.90	40
0.857	0.87	40
0.826	0.89	40
0.808	0.79	40
0.838	0.87	40
0.691	0.72	40
0.739	0.70	40
0.705	0.69	40
0.715	0.73	40
0.767	0.77	40
0.748	0.74	40
0.851	0.96	40
0.931	0.97	40
0.834	0.80	40
0.681	0.79	40
0.718	0.75	40
0.697	0.73	40
1.000	1.03	40
0.938	0.95	40
0.766	0.90	40
0.860	0.88	40
0.573	0.54	40
0.751	0.76	40
0.892	0.87	40
1.235	1.21	40
0.764	0.71	40
0.896	0.87	40
0.812	0.79	40
0.892	0.88	40
0.808	0.78	40
0.805	0.80	40
0.680	0.68	40
0.738	0.77	40
0.782	0.82	40
0.753	0.75	40
0.897	0.89	40
0.750	0.75	40
1.001	1.00	40
0.897	0.89	40
0.885	0.91	40
0.670	0.60	40
0.717	0.67	40
0.756	0.71	40
1.015	0.98	40
0.880	0.79	40
0.731	0.71	40
0.794	0.77	40
0.567	0.67	40
0.753	0.71	40
0.939	0.96	40
1.221	1.20	40
0.783	0.79	40
0.856	0.88	40
0.869	0.87	40
0.790	0.77	40
0.758	0.80	40
0.809	0.82	40
0.719	0.69	40
0.881	0.89	40
0.825	0.80	40
0.777	0.75	40
0.769	0.74	40
0.752	0.75	40
0.929	0.88	40
0.929	0.97	40
0.828	0.80	40
0.712	0.75	40
0.703	0.70	40
0.655	0.64	40
1.035	1.03	40
0.925	1.00	40
0.726	0.70	40
0.786	0.85	40
0.566	0.53	40
0.750	0.83	40
0.875	0.88	40
1.250	1.21	40
0.679	0.71	40
0.864	0.83	40
0.882	0.87	40
0.859	0.85	40
0.821	0.83	40
0.661	0.65	40
0.796	0.80	40
0.809	0.78	40
0.816	0.85	40
0.818	0.89	40
0.784	0.82	40
0.805	0.81	40
1.017	1.07	40
0.948	0.99	40
0.870	0.93	40
0.711	0.70	40
0.677	0.70	40
0.650	0.68	40
1.023	1.01	40
0.935	0.94	40
0.751	0.76	40
0.811	0.73	40
0.574	0.54	40
0.759	0.70	40
0.817	0.76	40
1.125	1.14	40
0.717	0.72	40
0.846	0.87	40
0.877	0.92	40
0.785	0.80	40
0.824	0.80	40
0.837	0.82	40
0.794	0.82	40
0.783	0.84	40
0.850	0.83	40
0.796	0.75	40
0.726	0.76	40
0.695	0.70	40
0.918	0.90	40
0.915	0.85	40
0.858	0.81	40
0.701	0.69	40
0.622	0.60	40
0.645	0.68	40
1.006	1.05	40
0.913	0.93	40
0.751	0.70	40
0.846	0.86	40
0.570	0.55	40
0.752	0.76	40
0.802	0.87	40
1.171	1.20	40
0.590	0.57	40
0.843	0.84	40
0.861	0.85	40
0.836	0.83	40
0.777	0.82	40
0.845	0.85	40
0.785	0.75	40
0.729	0.68	40
0.824	0.80	40
0.747	0.78	40
0.784	0.78	40
0.825	0.87	40
0.928	0.98	40
0.939	0.95	40
0.875	0.92	40
0.741	0.67	40
0.670	0.68	40
0.769	0.78	40
1.016	0.97	40
0.872	0.83	40
0.721	0.72	40
0.890	0.95	40
0.562	0.53	40
0.751	0.77	40
0.832	0.86	40
1.213	1.20	40
0.742	0.75	40
0.886	0.89	40
0.830	0.81	40
0.856	0.85	40
0.756	0.70	40
0.759	0.78	40
0.749	0.77	40
0.798	0.80	40
0.785	0.79	40
0.798	0.74	40
0.796	0.79	40
0.767	0.79	40
0.925	0.91	40
0.896	0.86	40
0.926	0.93	40
0.705	0.76	40
0.641	0.65	40
0.670	0.62	40
1.028	1.14	40
0.930	0.93	40
0.736	0.79	40
0.856	0.80	40
0.569	0.63	40
0.750	0.71	40
0.875	0.85	40
1.292	1.20	40
0.750	0.71	40
0.799	0.79	40
0.862	0.83	40
0.787	0.79	40
0.819	0.87	40
0.773	0.77	40
0.747	0.78	40
0.740	1.16	40
0.904	0.89	40
0.805	0.89	40
0.795	0.79	40
0.869	0.81	40
0.927	0.87	40
0.908	0.99	40
0.881	0.84	40
0.710	0.75	40
0.672	0.67	40
0.681	0.69	40
1.020	0.97	40
0.984	1.00	40
0.791	0.70	40
0.836	0.83	40
0.574	0.56	40
0.746	0.77	40
0.942	0.88	40
1.174	1.18	40
0.650	0.69	40
0.795	0.82	40
0.867	0.92	40
0.820	0.82	40
0.691	0.65	40
0.741	0.73	40
0.817	0.77	40
0.747	0.73	40
0.754	0.76	40
0.792	0.73	40
0.765	0.71	40
0.809	0.80	40
0.845	0.87	40
0.944	0.86	40
0.838	0.85	40
0.672	0.65	40
0.683	0.68	40
0.719	0.74	40
1.036	0.98	40
0.921	0.92	40
0.804	0.85	40
0.852	0.87	40
0.567	0.59	40
0.749	0.71	40
0.978	0.99	40
1.296	1.22	40
0.830	0.82	40
0.875	0.87	40
0.851	0.86	40
0.887	0.89	40
0.711	0.70	40
0.866	0.81	40
0.827	0.84	40
0.808	0.78	40
0.823	0.82	40
0.896	0.89	40
0.764	0.82	40
0.692	0.69	40
0.841	0.79	40
0.959	0.98	40
0.902	0.94	40
0.675	0.65	40
0.676	0.66	40
0.686	0.65	40
1.006	1.05	40
0.889	0.83	40
0.784	0.88	40
0.867	0.87	40
0.560	0.57	40
0.750	0.79	40
1.006	1.01	40
1.229	1.20	40
0.708	0.70	40
0.855	0.85	40
0.879	0.87	40
0.923	0.92	40
0.895	0.92	40
0.809	0.85	40
0.725	0.73	40
0.757	0.80	40
0.754	0.76	40
0.752	0.77	40
0.816	0.76	40
0.830	0.78	40
0.941	0.97	40
0.918	0.91	40
0.866	0.84	40
0.650	0.69	40
0.715	0.73	40
0.599	0.63	40
1.002	0.99	40
0.929	1.04	40
0.735	0.64	40
0.872	0.79	40
0.567	0.55	40
0.764	0.78	40
0.994	1.03	40
1.210	1.21	40
0.682	0.68	40
0.821	0.81	40
0.871	0.90	40
0.796	0.75	40
0.795	0.80	40
0.724	0.74	40
0.775	0.80	40
0.660	0.64	40
0.737	0.77	40
0.807	0.78	40
0.777	0.83	40
0.837	0.90	40
0.867	0.87	40
0.883	0.93	40
0.908	0.92	40
0.746	0.76	40
0.734	0.74	40
0.643	0.67	40
1.017	1.03	40
0.951	0.90	40
0.715	0.74	40
0.798	0.87	40
0.570	0.54	40
0.765	0.76	40
0.955	0.92	40
1.201	1.20	40
0.734	0.74	40
0.808	0.83	40
0.823	0.81	40
0.824	0.86	40
0.848	0.84	40
0.847	0.82	40
0.779	0.71	40
0.751	0.77	40
0.762	0.76	40
0.772	0.78	40
0.778	0.75	40
0.748	0.76	40
0.966	0.93	40
0.933	0.94	40
0.866	0.88	40
0.672	0.65	40
0.739	0.73	40
0.719	0.69	40
1.013	0.97	40
0.882	0.97	40
0.727	0.69	40
0.816	0.82	40
0.562	0.58	40
0.754	0.75	40
0.933	0.97	40
1.196	1.21	40
0.706	0.69	40
0.833	0.81	40
0.832	0.78	40
0.915	0.93	40
0.865	0.90	40
0.847	0.86	40
0.771	0.78	40
0.736	0.77	40
0.763	0.77	40
0.819	0.84	40
0.858	0.87	40
0.786	0.75	40
0.951	0.94	40
0.939	0.86	40
0.909	0.91	40
0.705	0.76	40
0.702	0.70	40
0.722	0.78	40
1.024	1.06	40
0.858	0.81	40
0.780	0.82	40
0.836	0.85	40
0.559	0.54	40
0.776	0.75	40
0.864	0.86	40
1.097	1.07	40
0.592	0.60	40
0.829	0.85	40
0.804	0.84	40
0.822	0.80	40
0.895	0.84	40
0.787	0.82	40
0.648	0.68	40
0.743	0.73	40
0.750	0.71	40
0.758	0.71	40
0.766	0.75	40
0.782	0.81	40
0.943	0.96	40
0.920	0.99	40
0.826	0.82	40
0.734	0.72	40
0.653	0.65	40
0.651	0.61	40
1.027	0.97	40
0.923	0.88	40
0.776	0.80	40
0.860	0.86	40
0.569	0.55	40
0.767	0.75	40
0.792	0.78	40
1.145	1.12	40
0.758	0.76	40
0.907	0.91	40
0.869	0.86	40
0.870	1.15	40
0.759	0.80	40
0.921	0.90	40
0.725	0.68	40
0.805	0.83	40
0.784	0.78	40
0.847	0.91	40
0.810	0.81	40
0.823	0.76	40
0.912	1.00	40
0.894	0.86	40
0.857	0.82	40
0.687	0.63	40
0.646	0.67	40
0.684	0.61	40
1.018	1.06	40
0.955	0.95	40
0.788	0.76	40
0.833	0.89	40
0.566	0.63	40
0.755	0.81	40
0.767	0.79	40
1.230	1.21	40
0.691	0.74	40
0.818	0.78	40
0.898	0.86	40
0.852	0.84	40
0.863	0.88	40
0.844	0.84	40
0.700	0.72	40
0.758	0.71	40
0.717	0.73	40
0.746	0.72	40
0.837	0.84	40
0.830	0.86	40
0.889	0.83	40
0.916	0.93	40
0.863	0.90	40
0.751	0.73	40
0.756	0.74	40
0.645	0.70	40
1.014	1.02	40
0.929	1.00	40
0.747	0.73	40
0.788	0.75	40
0.559	0.57	40
0.767	0.67	40
0.750	0.64	40
1.208	1.20	40
0.716	0.66	40
0.884	0.91	40
0.820	0.87	40
0.877	0.89	40
0.688	0.63	40
0.869	0.88	40
0.759	0.76	40
0.818	0.82	40
0.785	0.79	40
0.812	0.83	40
0.816	0.83	40
0.837	0.84	40
0.911	0.93	40
0.954	0.97	40
0.864	0.84	40
0.682	0.73	40
0.671	0.65	40
0.648	0.67	40
1.012	0.96	40
0.862	0.81	40
0.731	0.70	40
0.806	0.75	40
0.561	0.57	40
0.779	0.83	40
0.737	0.65	40
1.204	1.13	40
0.772	0.83	40
0.871	0.91	40
0.873	0.85	40
0.954	0.92	40
0.797	0.80	40
0.755	0.68	40
0.761	0.76	40
0.766	0.79	40
0.742	0.74	40
0.839	0.82	40
0.867	0.84	40
0.837	0.84	40
0.942	0.90	40
0.935	0.88	40
0.896	0.94	40
0.690	0.66	40
0.746	0.77	40
0.723	0.67	40
1.043	1.09	40
0.919	0.90	40
0.783	0.83	40
0.832	0.89	40
0.566	0.47	40
0.757	0.75	40
0.701	0.73	40
1.184	1.20	40
0.693	0.66	40
0.925	0.90	40
0.899	0.89	40
0.844	0.85	40
0.871	0.87	40
0.755	0.81	40
0.817	0.82	40
0.738	0.78	40
0.795	0.80	40
0.823	0.85	40
0.791	0.76	40
0.782	0.84	40
1.030	1.04	40
0.957	0.95	40
0.890	0.90	40
0.680	0.73	40
0.646	0.66	40
0.646	0.63	40
1.020	0.97	40
0.937	0.94	40
0.896	0.89	40
0.867	0.84	40
0.561	0.63	40
0.768	0.78	40
0.685	0.75	40
1.176	1.20	40
0.669	0.70	40
0.849	0.82	40
0.879	0.89	40
0.900	0.92	40
0.772	0.79	40
0.773	0.75	40
0.814	0.84	40
0.625	0.56	40
0.750	0.72	40
0.758	0.74	40
0.808	0.87	40
0.863	0.83	40
0.878	0.90	40
0.890	0.93	40
0.885	0.85	40
0.700	0.69	40
0.651	0.63	40
0.632	0.65	40
1.017	1.05	40
0.920	0.95	40
0.943	1.01	40
0.857	0.83	40
0.558	0.49	40
0.762	0.75	40
0.678	0.63	40
1.190	1.21	40
0.643	0.60	40
0.914	0.91	40
0.735	0.76	40
0.824	0.82	40
0.846	0.86	40
0.795	0.80	40
0.730	0.73	40
0.850	0.91	40
0.822	0.90	40
0.784	0.81	40
0.801	0.80	40
0.703	0.70	40
0.863	0.89	40
0.889	0.86	40
0.844	0.89	40
0.721	0.64	40
0.669	0.70	40
0.631	0.61	40
1.015	1.04	40
0.863	0.87	40
0.843	0.79	40
0.791	0.84	40
0.564	0.63	40
0.761	0.79	40
0.704	0.72	40
1.088	1.02	40
0.684	0.72	40
0.915	0.93	40
0.862	0.86	40
0.790	0.76	40
0.898	0.87	40
0.729	0.75	40
0.817	0.80	40
0.742	0.71	40
0.720	0.64	40
0.837	0.83	40
0.823	0.79	40
0.790	0.80	40
0.948	0.89	40
0.904	0.93	40
0.890	0.83	40
0.678	0.69	40
0.732	0.72	40
0.749	0.75	40
1.042	1.03	40
0.907	0.90	40
0.783	0.76	40
0.790	0.81	40
0.567	0.56	40
0.750	0.71	40
0.796	0.81	40
1.120	1.16	40
0.637	0.60	40
0.901	0.93	40
0.974	0.96	40
0.851	0.91	40
0.759	0.77	40
0.815	0.82	40
0.721	0.73	40
0.800	0.79	40
0.707	0.71	40
0.804	0.77	40
0.805	0.87	40
0.816	0.79	40
0.911	0.94	40
0.926	0.86	40
0.884	0.92	40
0.694	0.74	40
0.716	0.68	40
0.642	0.69	40
1.037	1.04	40
0.953	0.95	40
0.799	0.79	40
0.792	0.76	40
0.560	0.54	40
0.794	0.80	40
0.917	0.96	40
1.160	1.14	40
0.815	0.86	40
0.847	0.81	40
0.809	0.77	40
0.840	0.81	40
0.833	0.83	40
0.731	0.70	40
0.769	0.74	40
0.809	0.82	40
0.837	0.83	40
0.790	0.80	40
0.716	0.65	40
0.735	0.73	40
0.888	0.90	40
0.929	0.99	40
0.867	0.90	40
0.676	0.62	40
0.676	0.68	40
0.716	0.68	40
1.046	0.99	40
0.947	0.95	40
0.801	0.90	40
0.815	0.78	40
0.556	0.61	40
0.775	0.81	40
1.004	0.92	40
1.244	1.21	40
0.730	0.72	40
0.912	0.92	40
0.899	0.92	40
0.873	0.89	40
0.810	0.85	40
0.726	0.77	40
0.677	0.71	40
0.735	0.72	40
0.769	0.80	40
0.803	0.80	40
0.790	0.82	40
0.799	0.81	40
0.888	0.90	40
0.912	0.93	40
0.850	0.80	40
0.743	0.82	40
0.746	0.75	40
0.714	0.71	40
1.030	1.08	40
0.907	0.90	40
0.802	0.71	40
0.823	0.89	40
0.563	0.48	40
0.778	0.78	40
0.996	1.04	40
1.198	1.20	40
0.707	0.66	40
0.828	0.83	40
0.778	0.75	40
0.890	0.86	40
0.824	0.78	40
0.778	0.75	40
0.841	0.80	40
0.784	0.73	40
0.726	0.71	40
0.803	0.82	40
0.749	0.77	40
0.798	0.79	40
0.918	0.95	40
0.864	0.84	40
0.892	0.93	40
0.713	0.70	40
0.682	0.69	40
0.714	0.71	40
1.012	1.01	40
0.945	0.95	40
0.779	0.81	40
0.793	0.74	40
0.566	0.57	40
0.793	0.77	40
0.942	0.94	40
1.148	1.12	40
0.745	0.76	40
0.915	0.93	40
0.853	0.89	40
0.833	0.86	40
0.805	0.83	40
0.945	0.94	40
0.861	0.87	40
0.738	0.78	40
0.792	0.81	40
0.805	0.79	40
0.818	0.79	40
0.764	0.75	40
0.957	0.88	40
0.908	0.96	40
0.794	0.75	40
0.727	0.68	40
0.726	0.71	40
0.683	0.72	40
1.019	1.08	40
0.936	0.90	40
0.750	0.75	40
0.853	0.86	40
0.560	0.60	40
0.784	0.75	40
0.875	0.92	40
1.145	1.18	40
0.685	0.68	40
0.912	0.90	40
0.843	0.84	40
0.817	0.82	40
0.747	0.74	40
0.803	0.84	40
0.818	0.81	40
0.814	0.85	40
0.660	0.65	40
0.708	0.74	40
0.769	0.74	40
0.766	0.79	40
0.922	0.90	40
0.872	0.79	40
0.893	0.90	40
0.676	0.70	40
0.674	0.65	40
0.689	0.70	40
1.016	0.96	40
0.889	0.91	40
0.794	0.79	40
0.905	0.89	40
0.555	0.52	40
0.783	0.83	40
0.838	0.79	40
1.133	1.14	40
0.752	0.77	40
0.950	1.21	40
0.773	0.78	40
0.784	0.78	40
0.826	0.85	40
0.878	0.83	40
0.708	0.76	40
0.758	0.74	40
0.787	0.80	40
0.774	0.78	40
0.742	0.77	40
0.812	0.84	40
1.002	1.07	40
0.908	0.96	40
0.880	0.91	40
0.704	0.69	40
0.630	0.64	40
0.696	0.69	40
1.016	1.03	40
0.826	0.83	40
0.852	0.89	40
0.931	0.93	40
0.566	0.56	40
0.781	0.75	40
0.786	0.71	40
1.023	0.98	40
0.804	0.78	40
0.838	0.82	40
0.866	0.86	40
0.834	0.85	40
0.821	0.82	40
0.751	0.78	40
0.745	0.69	40
0.807	0.82	40
0.659	0.64	40
0.771	0.76	40
0.714	0.68	40
0.828	0.80	40
0.820	0.81	40
0.944	0.95	40
0.845	0.84	40
0.720	0.74	40
0.713	0.78	40
0.631	0.56	40
1.025	1.02	40
0.848	0.83	40
0.808	0.76	40
0.900	0.91	40
0.564	0.57	40
0.782	0.80	40
0.765	0.79	40
1.107	1.15	40
0.837	0.87	40
0.845	0.88	40
0.868	0.84	40
0.885	0.85	40
0.831	0.79	40
0.796	0.80	40
0.694	0.71	40
0.791	0.77	40
0.762	0.83	40
0.743	0.69	40
0.729	0.73	40
0.736	0.69	40
0.898	0.84	40
0.929	0.93	40
0.900	0.95	40
0.687	0.70	40
0.758	0.70	40
0.615	0.70	40
1.024	1.01	40
0.906	0.89	40
0.747	0.72	40
0.809	0.90	40
0.557	0.58	40
0.775	0.79	40
0.753	0.80	40
1.205	1.20	40
0.666	0.64	40
0.941	0.91	40
0.851	0.89	40
0.837	0.81	40
0.734	0.75	40
0.745	0.72	40
0.705	0.72	40
0.703	0.71	40
0.728	0.68	40
0.829	0.84	40
0.785	0.85	40
0.740	0.82	40
0.860	0.87	40
0.891	0.87	40
0.840	0.80	40
0.711	0.74	40
0.670	0.71	40
0.686	0.67	40
1.015	1.02	40
0.875	0.85	40
0.726	0.72	40
0.768	0.66	40
0.559	0.53	40
0.802	0.77	40
0.767	0.72	40
1.155	1.10	40
0.707	0.70	40
0.847	0.86	40
0.937	0.96	40
0.831	0.90	40
0.763	0.77	40
0.867	0.91	40
0.717	0.71	40
0.783	0.72	40
0.927	0.95	40
0.731	0.78	40
0.784	0.77	40
0.785	0.80	40
0.940	0.99	40
0.909	0.88	40
0.862	0.83	40
0.661	0.64	40
0.790	0.78	40
0.691	0.64	40
1.027	1.06	40
0.840	0.94	40
0.764	0.80	40
0.762	0.80	40
0.566	0.61	40
0.782	0.80	40
0.819	0.85	40
1.136	1.17	40
0.728	0.75	40
0.830	0.83	40
0.865	0.85	40
0.838	0.82	40
0.841	0.83	40
0.867	0.86	40
0.762	0.76	40
0.795	0.83	40
0.800	0.78	40
0.780	0.78	40
0.853	0.82	40
0.873	0.84	40
0.898	0.94	40
0.902	0.95	40
0.818	0.86	40
0.669	0.67	40
0.750	0.78	40
0.707	0.70	40
1.028	0.96	40
0.889	0.83	40
0.861	0.78	40
0.781	0.75	40
0.561	0.61	40
0.781	0.77	40
0.935	0.91	40
1.120	1.16	40
0.704	0.68	40
0.874	0.89	40
0.748	0.78	40
0.930	0.90	40
0.811	0.79	40
0.829	0.84	40
0.733	0.73	40
0.807	0.79	40
0.664	0.66	40
0.868	0.84	40
0.739	0.76	40
0.836	0.79	40
0.940	0.88	40
0.871	0.82	40
0.847	0.83	40
0.708	0.69	40
0.701	0.67	40
0.696	0.78	40
1.050	1.11	40
0.886	0.86	40
0.864	0.96	40
0.799	0.81	40
0.556	0.53	40
0.778	0.78	40
0.986	1.00	40
1.113	1.10	40
0.709	0.72	40
0.843	0.81	40
0.841	0.80	40
0.835	0.86	40
0.756	0.78	40
0.733	0.72	40
0.800	0.82	40
0.776	0.81	40
0.743	0.74	40
0.692	0.71	40
0.731	0.73	40
0.809	0.86	40
0.880	0.92	40
0.955	1.00	40
0.888	0.92	40
0.706	0.73	40
0.750	0.75	40
0.730	0.64	40
1.023	1.01	40
0.845	0.87	40
0.812	0.78	40
0.750	0.69	40
0.566	0.53	40
0.794	0.86	40
1.008	1.00	40
1.015	1.03	40
0.745	0.73	40
0.856	0.87	40
0.903	0.93	40
0.767	0.75	40
0.743	0.73	40
0.846	0.84	40
0.714	0.76	40
0.744	0.77	40
0.791	0.82	40
0.809	0.58	40
0.711	0.73	40
0.709	0.70	40
0.842	0.77	40
0.963	0.98	40
0.937	0.91	40
0.711	0.65	40
0.749	0.76	40
0.726	0.80	40
1.010	1.00	40
0.875	0.91	40
0.750	0.72	40
0.749	0.84	40
0.564	0.59	40
0.771	0.72	40
0.993	1.01	40
1.073	1.03	40
0.734	0.74	40
0.926	0.94	40
0.950	0.95	40
0.821	0.83	40
0.873	0.87	40
0.761	0.75	40
0.728	0.69	40
0.739	0.75	40
0.849	0.86	40
0.808	0.84	40
0.828	0.79	40
0.789	0.76	40
0.915	0.92	40
0.881	0.86	40
0.868	0.86	40
0.702	0.79	40
0.736	0.74	40
0.722	0.67	40
1.013	1.07	40
0.884	0.86	40
0.745	1.02	40
0.793	0.79	40
0.557	0.54	40
0.769	0.73	40
0.988	0.98	40
0.689	0.73	40
0.786	0.76	40
0.780	0.73	40
0.979	0.97	40
0.791	0.80	40
0.884	0.87	40
0.738	0.74	40
0.777	0.73	40
0.719	0.74	40
0.789	0.80	40
0.776	0.84	40
0.743	0.76	40
0.964	0.98	40
0.942	0.91	40
0.831	0.84	40
0.727	0.66	40
0.715	0.71	40
0.623	0.63	40
1.026	0.98	40
0.845	0.85	40
0.772	0.87	40
0.861	0.77	40
0.560	0.57	40
0.759	0.82	40
0.954	0.97	40
0.773	0.72	40
0.883	0.90	40
0.877	0.89	40
0.829	0.84	40
0.849	0.83	40
0.743	0.78	40
0.705	0.69	40
0.700	0.70	40
0.743	0.68	40
0.790	0.81	40
0.802	0.75	40
0.756	0.75	40
0.880	0.89	40
0.923	1.02	40
0.919	0.90	40
0.806	0.82	40
0.662	0.63	40
0.718	0.74	40
1.021	1.01	40
0.844	0.85	40
0.822	0.77	40
0.841	0.91	40
0.569	0.57	40
0.761	0.70	40
0.916	0.93	40
0.787	0.80	40
0.844	0.84	40
0.878	0.88	40
0.936	0.92	40
0.794	0.81	40
0.807	0.77	40
0.719	0.71	40
0.710	0.75	40
0.751	0.80	40
0.829	0.83	40
0.783	0.76	40
0.786	0.74	40
0.942	0.90	40
0.930	0.85	40
0.876	0.94	40
0.747	0.70	40
0.725	0.74	40
0.605	0.62	40
1.020	1.02	40
0.867	0.87	40
0.804	0.78	40
0.791	0.82	40
0.563	0.54	40
0.754	0.78	40
0.890	0.87	40
0.720	0.73	40
0.862	0.84	40
0.828	0.85	40
0.842	0.86	40
0.729	0.74	40
0.776	0.80	40
0.804	0.82	40
0.667	0.66	40
0.676	0.64	40
0.787	0.76	40
0.760	0.83	40
0.786	0.81	40
0.844	0.90	40
0.897	0.95	40
0.882	0.84	40
0.706	0.73	40
0.689	0.69	40
0.662	0.64	40
0.881	0.87	40
0.751	0.81	40
0.823	0.80	40
0.558	0.58	40
0.756	0.79	40
0.886	0.49	40
0.736	0.74	40
0.809	0.83	40
0.848	0.83	40
0.845	0.84	40
0.817	0.81	40
0.788	0.77	40
0.791	0.93	40
0.804	0.75	40
0.721	0.78	40
0.741	0.70	40
0.876	0.88	40
0.847	0.92	40
0.897	0.87	40
0.921	0.88	40
0.923	0.93	40
0.717	0.75	40
0.628	0.62	40
0.714	0.71	40
0.848	0.83	40
0.758	0.64	40
0.842	0.82	40
0.566	0.57	40
0.756	0.71	40
0.853	0.84	40
0.756	0.75	40
0.841	0.82	40
0.876	0.90	40
0.784	0.60	40
0.808	0.85	40
0.785	0.80	40
0.725	0.78	40
0.818	0.87	40
0.792	0.75	40
0.826	0.83	40
0.765	0.71	40
0.717	0.71	40
0.888	0.89	40
0.962	1.00	40
0.897	0.88	40
0.679	0.68	40
0.793	0.77	40
0.677	0.71	40
0.891	0.92	40
0.783	0.90	40
0.831	0.86	40
0.569	0.56	40
0.750	0.76	40
0.772	0.80	40
0.805	0.77	40
0.920	0.92	40
0.814	0.79	40
0.798	0.80	40
0.762	0.73	40
0.794	0.81	40
0.843	0.76	40
0.802	0.75	40
0.848	0.83	40
0.765	0.74	40
0.780	0.76	40
0.757	0.73	40
0.834	0.80	40
0.902	0.95	40
0.902	0.88	40
0.712	0.68	40
0.576	0.61	40
0.609	0.54	40
0.901	0.86	40
0.827	0.74	40
0.761	0.70	40
0.562	0.59	40
0.752	0.71	40
0.738	0.69	40
0.685	0.70	40
0.805	0.81	40
0.925	0.92	40
0.864	0.90	40
0.768	0.76	40
0.808	0.79	40
0.607	0.62	40
0.806	0.82	40
0.814	0.82	40
0.839	0.91	40
0.766	0.79	40
0.736	0.76	40
1.021	1.06	40
0.829	0.91	40
0.769	0.79	40
0.723	0.70	40
0.677	0.74	40
0.874	0.93	40
0.763	0.82	40
0.736	0.79	40
0.559	0.55	40
0.750	0.82	40
0.757	0.79	40
0.784	0.80	40
0.926	0.92	40
0.919	0.94	40
0.854	0.85	40
0.803	0.83	40
0.845	0.85	40
0.788	0.81	40
0.768	0.73	40
0.788	0.81	40
0.845	0.79	40
0.805	0.79	40
0.817	0.78	40
0.856	0.82	40
0.689	0.70	40
0.712	0.69	40
0.827	0.81	40
0.856	0.84	40
0.727	0.66	40
0.725	0.73	40
0.571	0.54	40
0.756	0.64	40
0.803	0.82	40
0.705	0.71	40
0.831	0.84	40
0.895	0.89	40
0.848	0.83	40
0.733	0.70	40
0.760	0.74	40
0.777	0.78	40
0.848	0.87	40
0.749	0.75	40
0.859	0.89	40
0.906	0.92	40
0.806	0.89	40
0.861	0.85	40
0.695	0.68	40
0.794	0.81	40
0.809	0.82	40
0.874	0.82	40
0.742	0.76	40
0.726	0.66	40
0.570	0.60	40
0.766	0.86	40
0.898	0.84	40
0.685	0.65	40
0.850	0.82	40
0.888	0.87	40
0.785	0.76	40
0.857	0.88	40
0.732	0.70	40
0.772	0.77	40
0.876	0.87	40
0.787	0.76	40
0.708	0.71	40
0.757	0.73	40
0.754	0.69	40
0.889	0.88	40
0.669	0.62	40
0.622	0.64	40
0.700	0.39	40
0.883	0.91	40
0.791	0.78	40
0.716	0.78	40
0.562	0.54	40
0.796	0.76	40
0.901	0.71	40
0.723	0.73	40
0.803	0.83	40
0.931	0.95	40
0.847	0.86	40
0.744	0.73	40
0.752	0.80	40
0.692	0.69	40
0.729	0.76	40
0.751	0.76	40
0.784	0.78	40
0.828	0.87	40
0.789	0.80	40
0.606	0.64	40
0.668	0.67	40
0.703	0.64	40
0.827	0.84	40
0.872	0.94	40
0.714	0.73	40
0.560	0.56	40
0.777	0.84	40
0.895	0.87	40
0.794	0.79	40
0.851	0.84	40
0.865	0.87	40
0.787	0.82	40
0.873	0.86	40
0.807	0.82	40
0.694	0.67	40
0.758	0.69	40
0.788	0.81	40
0.751	0.75	40
0.807	0.77	40
0.808	0.78	40
0.656	0.62	40
0.663	0.66	40
0.690	0.71	40
0.837	0.84	40
0.823	0.75	40
0.785	0.79	40
0.572	0.57	40
0.784	0.72	40
0.783	0.83	40
0.761	0.74	40
0.842	0.88	40
0.781	0.81	40
0.693	0.69	40
0.698	0.72	40
0.692	0.73	40
0.761	0.76	40
0.781	0.77	40
0.787	0.75	40
0.811	0.83	40
0.657	0.70	40
0.703	0.69	40
0.694	0.73	40
0.883	0.89	40
0.762	0.81	40
0.893	0.93	40
0.574	0.60	40
0.799	0.79	40
0.746	0.76	40
0.764	0.78	40
0.849	0.84	40
0.770	0.78	40
0.759	0.79	40
0.830	0.79	40
0.736	0.77	40
0.762	0.85	40
0.804	0.78	40
0.702	0.66	40
0.762	0.78	40
0.723	0.69	40
0.904	0.93	40
0.802	0.80	40
0.933	0.88	40
0.568	0.53	40
0.777	0.76	40
0.744	0.70	40
0.795	0.79	40
0.760	0.76	40
0.759	0.76	40
0.817	0.83	40
0.727	0.70	40
0.868	0.81	40
0.747	0.71	40
0.774	0.78	40
0.653	0.70	40
0.604	0.61	40
0.694	0.72	40
0.862	0.82	40
0.845	0.85	40
0.908	0.87	40
0.562	0.57	40
0.786	0.76	40
0.783	0.75	40
0.712	0.74	40
0.732	0.75	40
0.801	0.79	40
0.757	0.76	40
0.753	0.83	40
0.776	0.72	40
0.828	0.85	40
0.772	0.75	40
0.687	0.64	40
0.663	0.66	40
0.833	0.85	40
0.839	0.82	40
0.829	0.81	40
0.572	0.59	40
0.776	0.92	40
0.848	0.84	40
0.787	0.78	40
0.764	0.75	40
0.709	0.70	40
0.747	0.75	40
0.854	0.84	40
0.768	0.88	40
0.752	0.76	40
0.707	0.70	40
0.659	0.71	40
0.730	0.70	40
0.891	0.96	40
0.766	0.79	40
0.848	0.94	40
0.575	0.60	40
0.766	0.68	40
0.873	0.92	40
0.743	0.77	40
0.795	0.79	40
0.881	0.84	40
0.834	0.82	40
0.812	0.83	40
0.812	0.80	40
0.726	0.69	40
0.745	0.68	40
0.732	0.70	40
0.735	0.75	40
0.915	0.87	40
0.776	0.80	40
0.841	0.74	40
0.566	0.56	40
0.762	0.78	40
0.858	0.86	40
0.708	0.68	40
0.755	0.71	40
0.723	0.75	40
0.682	0.72	40
0.786	0.82	40
0.737	0.70	40
0.695	0.74	40
0.606	0.65	40
0.643	0.69	40
0.901	0.86	40
0.829	0.81	40
0.799	0.87	40
0.563	0.57	40
0.761	0.70	40
0.853	0.84	40
0.730	0.74	40
0.731	0.75	40
0.780	0.85	40
0.742	0.73	40
0.766	0.78	40
0.706	0.74	40
0.685	0.65	40
0.675	0.59	40
0.889	0.93	40
0.831	0.80	40
0.734	0.77	40
0.575	0.56	40
0.754	0.77	40
0.855	0.96	40
0.623	0.61	40
0.759	0.73	40
0.737	0.69	40
0.913	0.94	40
0.829	0.80	40
0.669	0.72	40
0.697	0.68	40
0.699	0.69	40
0.892	0.86	40
0.805	0.88	40
0.746	0.69	40
0.574	0.56	40
0.752	0.74	40
0.853	0.78	40
0.792	0.81	40
0.784	0.80	40
0.816	0.82	40
0.825	0.85	40
0.623	0.53	40
0.708	0.76	40
0.656	0.66	40
0.892	0.93	40
0.773	0.72	40
0.782	0.77	40
0.567	0.54	40
0.763	0.78	40
0.802	0.83	40
0.749	0.77	40
0.829	0.86	40
0.820	0.81	40
0.796	0.78	40
0.688	0.69	40
0.706	0.70	40
0.625	0.68	40
0.859	0.82	40
0.858	0.86	40
0.820	0.79	40
0.565	0.57	40
0.761	0.78	40
0.747	0.72	40
0.705	0.69	40
0.678	0.65	40
0.761	0.75	40
0.807	0.79	40
0.724	0.73	40
0.603	0.60	40
0.758	0.75	40
0.877	0.90	40
0.930	0.90	40
0.799	0.82	40
0.576	0.68	40
0.768	0.77	40
0.737	0.73	40
0.703	0.70	40
0.704	0.73	40
0.780	0.79	40
0.689	0.74	40
0.713	0.71	40
[truncated: 10,996 more rows]
